# Supplementary material for: Histone chaperone-based stratification combined with two-sample Mendelian randomization identifies ADORA2B and SAPCD2 as prognostic biomarkers in esophageal cancer
Source: Front Oncol. 2026 Apr 13;16:1764927. doi: 10.3389/fonc.2026.1764927 (PMC13111002; doi:10.3389/fonc.2026.1764927)
Supplement: Supplementary Table 1 — Univariate Cox regression results of 27 histone chaperone–related genes in TCGA-ESCA. [file Table1.xlsx]

## Sheet: Table S1
id	HR	HR.95L	HR.95H	pvalue
IPO4	0.708185	0.138598	3.61855	0.678425
NPM1	1.00162	0.998254	1.005	0.345618
NPM2	1.00738	0.946173	1.07254	0.818183
NPM3	0.993051	0.982149	1.00407	0.215643
NCL	1.00021	0.997139	1.00329	0.893529
DAXX	0.992692	0.980493	1.00504	0.244942
ASF1A	1.00902	0.994444	1.02381	0.226446
ASF1B	1.00048	0.993578	1.00743	0.891412
CHAF1A	0.992583	0.973526	1.01201	0.451624
CHAF1B	0.990492	0.95306	1.02939	0.626945
NAP1L1	1.00488	0.996617	1.01322	0.247752
NAP1L2	1.00086	0.958843	1.04471	0.968808
NAP1L3	0.870779	0.709833	1.06822	0.184489
NAP1L4	0.996795	0.988153	1.00551	0.470035
ATRX	1.02318	1.00379	1.04294	0.0188787
TONSL	0.988512	0.972384	1.00491	0.168606
NASP	0.997511	0.985886	1.00927	0.676972
ANP32E	1.00217	0.99822	1.00614	0.281761
VPS72	0.997913	0.990792	1.00508	0.567404
MCM2	0.998184	0.991909	1.0045	0.571997
SET	0.999113	0.996982	1.00125	0.415351
HIRA	0.962535	0.888938	1.04222	0.346754
HSP90B1	1.00092	0.999708	1.00212	0.137359
UBN1	0.981494	0.964545	0.99874	0.0355706
CABIN1	0.98991	0.977009	1.00298	0.129733
SSRP1	0.995885	0.989865	1.00194	0.182578
DEK	1.00324	0.999114	1.00739	0.123882

## Sheet: Table S2
Primers for RT-qPCR
	Forward primer (5’-3’)	Reverse primer (5’-3’)
ADORA2B	GGGGTGGAACAGTAAAGACAG	CAGCAGCTTTCATTCGTGGTT
SAPCD2	GGACGCAGGTGCAGTGG	CTGCTCCAGCTCCTTCATCT
GAPDH	ACTCCTCCACCTTTGACGC	GCTGTAGCCAAATTCGTTGTC

## Sheet: Table S3
ONTOLOGY	ID	Description	GeneRatio	BgRatio	pvalue	p.adjust	qvalue	geneID	Count
BP	GO:0003012	muscle system process	99/1563	455/18903	1.6927e-19	1.17829e-15	9.80163e-16	MYH11/CALD1/CTTN/DES/MYL9/MYLK/G6PD/SULF1/IL6ST/TPM1/PPP1R12B/CCN2/TPM2/SYNM/ACTA2/NR4A1/ERRFI1/CNN1/F2R/ANXA6/LMOD1/RGS2/PDE5A/KCNMA1/CACNA1H/AGT/GUCY1A1/SORBS2/ADRA2A/LMCD1/KCND3/SSPN/CHGA/RYR1/NR4A3/TRPV4/PLN/CACNA1C/SGCD/ANK2/ADORA2B/KIT/ABCC9/PRKG1/APBB1/RYR2/SLC8A1/MYOCD/AIF1/ATP1A2/TNNT1/AKAP6/COMP/PTGER3/GNAO1/MYOM1/RGS4/MYOC/PI16/SCN7A/CACNB2/KCNE4/CASQ2/TMOD1/TACR2/GHRL/HTR1D/KCNJ8/TNF/…	99
BP	GO:0006936	muscle contraction	83/1563	351/18903	7.52328e-19	2.61848e-15	2.17819e-15	MYH11/CALD1/CTTN/DES/MYL9/MYLK/SULF1/TPM1/PPP1R12B/CCN2/TPM2/SYNM/ACTA2/NR4A1/CNN1/F2R/ANXA6/LMOD1/RGS2/PDE5A/KCNMA1/CACNA1H/AGT/GUCY1A1/ADRA2A/KCND3/SSPN/CHGA/RYR1/TRPV4/PLN/CACNA1C/SGCD/ANK2/ADORA2B/KIT/ABCC9/PRKG1/APBB1/RYR2/SLC8A1/MYOCD/ATP1A2/TNNT1/COMP/PTGER3/GNAO1/MYOM1/SCN7A/CACNB2/KCNE4/CASQ2/TMOD1/TACR2/GHRL/HTR1D/KCNJ8/TNF/SSTR2/SGCA/P2RX1/OXTR/GRIP2/CCDC78/CTNNA3/TNNI2/DRD1/HTR2B/TACR…	83
BP	GO:0007188	adenylate cyclase-modulating G protein-coupled receptor signaling pathway	57/1563	248/18903	8.3867e-13	1.29255e-09	1.07521e-09	CXCL9/AKAP12/RGS1/RGS2/ADM/PRKACB/S1PR3/ADRA2A/S1PR1/ADCY5/CHGA/PLN/ADORA2B/S1PR5/ITGB3/ADGRE2/PTGER3/GNAO1/PTGER2/PDE2A/ADGRD1/HTR1D/SSTR2/GIPR/ADCY2/CNR1/GRIK3/FPR2/DRD1/ADGRE1/CHRM2/SCTR/PTGDR2/ADCYAP1/ADCYAP1R1/VIPR2/PF4/GRM2/PTH1R/HTR1B/ADGRB3/DRD2/GLP2R/ADGRD2/P2RY12/AVPR1B/ADRA1A/OPRM1/ADGRG4/GALR1/ADRB3/LHCGR/GPR12/GRM5/MC2R/FSHR/PTH	57
BP	GO:0003018	vascular process in circulatory system	60/1563	270/18903	9.91263e-13	1.29255e-09	1.07521e-09	SLC2A1/SLC7A5/ACTA2/ITGA1/F2R/SLC5A6/AKAP12/SOD3/RGS2/FERMT2/ADM/KCNMA1/AGT/GUCY1A1/SLC2A10/PDE3A/ADRA2A/LEPR/SLC2A13/TRPV4/C2CD4A/CLDN5/KCNMB1/ADORA2B/ABCC9/SLIT2/PRKG1/SLC8A1/CRP/ATP1A2/COMP/TEK/HRH2/SLC28A2/PDE2A/TACR2/SLC2A4/HTR1D/KCNJ8/CYSLTR1/TNF/SLC1A2/P2RX1/OXTR/GRIP2/ATP1B2/LRP2/DRD1/HTR2B/TACR1/SH3GL2/KCNA5/HTR1B/DBH/SLC16A12/AVPR1B/ADRA1A/UTS2B/SLC6A13/ADRB3	60
BP	GO:0090257	regulation of muscle system process	58/1563	256/18903	1.00594e-12	1.29255e-09	1.07521e-09	CTTN/MYL9/G6PD/IL6ST/TPM1/PPP1R12B/CCN2/NR4A1/ERRFI1/CNN1/F2R/ANXA6/RGS2/PDE5A/KCNMA1/AGT/GUCY1A1/ADRA2A/LMCD1/CHGA/NR4A3/TRPV4/PLN/CACNA1C/ANK2/ADORA2B/KIT/PRKG1/RYR2/SLC8A1/MYOCD/AIF1/ATP1A2/TNNT1/AKAP6/RGS4/PI16/CASQ2/TACR2/GHRL/SSTR2/SGCA/P2RX1/OXTR/CTNNA3/TNNI2/IGF1/TACR1/CHRM2/MYBPC3/HRC/HAMP/MYL3/CASQ1/ADRA1A/MSTN/SLC8A3/SCN10A	58
BP	GO:0019932	second-messenger-mediated signaling	66/1563	314/18903	1.1141e-12	1.29255e-09	1.07521e-09	THBS1/AQP1/ADM/PDE5A/IRAG1/NFATC2/CD4/AGT/VCAM1/ITPR1/GUCY1A1/FCGR3A/PDE3A/NOS2/LMCD1/APLNR/RCAN2/PLN/CACNA1C/CLEC7A/SGCD/ANK2/ADORA2B/PRKG1/PPP1R9A/LRRK2/RYR2/NCALD/SLC8A1/ATP1A2/AKAP6/PDE2A/LAT2/CASQ2/BHLHA15/NDNF/PDE7B/TNF/POMC/GRIN2A/GIPR/ADCY2/RGN/FFAR4/CCR4/XCR1/FPR2/TNFSF11/NR5A1/IGF1/HTR2B/SCTR/PTGDR2/ADCYAP1/ADCYAP1R1/TMEM100/NMUR1/MAFA/SLC24A4/CCR8/HRC/CASQ1/P2RY12/MYOZ2/LHCGR/GRM5	66
BP	GO:0006939	smooth muscle contraction	35/1563	113/18903	2.89753e-12	2.88139e-09	2.39689e-09	MYH11/CTTN/MYLK/SULF1/ACTA2/CNN1/F2R/RGS2/KCNMA1/AGT/GUCY1A1/ADRA2A/ADORA2B/KIT/PRKG1/APBB1/SLC8A1/MYOCD/ATP1A2/COMP/PTGER3/TACR2/GHRL/HTR1D/SSTR2/P2RX1/OXTR/GRIP2/DRD1/HTR2B/TACR1/CHRM2/NMUR1/DRD2/ADRA1A	35
BP	GO:0006937	regulation of muscle contraction	44/1563	174/18903	1.1593e-11	1.00874e-08	8.39121e-09	CTTN/MYL9/TPM1/PPP1R12B/CCN2/NR4A1/CNN1/F2R/ANXA6/RGS2/PDE5A/KCNMA1/GUCY1A1/ADRA2A/CHGA/TRPV4/PLN/CACNA1C/ANK2/ADORA2B/KIT/PRKG1/RYR2/SLC8A1/MYOCD/ATP1A2/TNNT1/CASQ2/TACR2/GHRL/SSTR2/P2RX1/OXTR/CTNNA3/TNNI2/TACR1/CHRM2/MYBPC3/HRC/MYL3/CASQ1/ADRA1A/SLC8A3/SCN10A	44
BP	GO:0030198	extracellular matrix organization	63/1563	318/18903	5.2278e-11	4.04341e-08	3.36353e-08	MYH11/FSCN1/SULF1/CCN2/CCDC80/MMP7/CRISPLD2/LCP1/MFAP4/FMOD/ADAMTS1/TNXB/ELN/COL14A1/MMP13/DDR2/PDGFRA/ADAMTS4/HMCN1/ADAMTS9/AGT/SLC2A10/FBLN5/ABI3BP/OLFML2B/NTN4/LAMA2/ITGA8/CYP1B1/FOXF1/MMP19/TNFRSF11B/ADAMTS5/ADAMTSL1/ITGB3/ADAMTSL2/COMP/RECK/COL2A1/ADAMTSL3/HPN/MMP17/HPSE2/NDNF/WNT3A/ADAMTS8/TNF/PRSS1/MATN3/COL4A3/DPT/COL6A5/HAS1/COLQ/COL19A1/TCF15/CTSG/KLK4/ANGPTL7/CMA1/MMP20/MMP27/ELANE	63
BP	GO:0043062	extracellular structure organization	63/1563	319/18903	6.00104e-11	4.17732e-08	3.47492e-08	MYH11/FSCN1/SULF1/CCN2/CCDC80/MMP7/CRISPLD2/LCP1/MFAP4/FMOD/ADAMTS1/TNXB/ELN/COL14A1/MMP13/DDR2/PDGFRA/ADAMTS4/HMCN1/ADAMTS9/AGT/SLC2A10/FBLN5/ABI3BP/OLFML2B/NTN4/LAMA2/ITGA8/CYP1B1/FOXF1/MMP19/TNFRSF11B/ADAMTS5/ADAMTSL1/ITGB3/ADAMTSL2/COMP/RECK/COL2A1/ADAMTSL3/HPN/MMP17/HPSE2/NDNF/WNT3A/ADAMTS8/TNF/PRSS1/MATN3/COL4A3/DPT/COL6A5/HAS1/COLQ/COL19A1/TCF15/CTSG/KLK4/ANGPTL7/CMA1/MMP20/MMP27/ELANE	63
BP	GO:0045229	external encapsulating structure organization	63/1563	321/18903	7.88935e-11	4.99253e-08	4.15305e-08	MYH11/FSCN1/SULF1/CCN2/CCDC80/MMP7/CRISPLD2/LCP1/MFAP4/FMOD/ADAMTS1/TNXB/ELN/COL14A1/MMP13/DDR2/PDGFRA/ADAMTS4/HMCN1/ADAMTS9/AGT/SLC2A10/FBLN5/ABI3BP/OLFML2B/NTN4/LAMA2/ITGA8/CYP1B1/FOXF1/MMP19/TNFRSF11B/ADAMTS5/ADAMTSL1/ITGB3/ADAMTSL2/COMP/RECK/COL2A1/ADAMTSL3/HPN/MMP17/HPSE2/NDNF/WNT3A/ADAMTS8/TNF/PRSS1/MATN3/COL4A3/DPT/COL6A5/HAS1/COLQ/COL19A1/TCF15/CTSG/KLK4/ANGPTL7/CMA1/MMP20/MMP27/ELANE	63
BP	GO:0007204	positive regulation of cytosolic calcium ion concentration	47/1563	205/18903	9.22583e-11	5.35175e-08	4.45187e-08	F2R/PDGFRA/ADM/S1PR3/AGT/JAK3/S1PR1/ADCY5/JPH2/TRPV4/F2RL2/CXCL13/CACNA1C/FPR3/NMB/RYR2/SLC8A1/PTGER3/PTGER2/F2RL3/CACNB2/GHRL/CYSLTR1/GIPR/OXTR/CCKBR/CNR1/FFAR4/CCR4/RIC3/XCR1/FPR2/DRD1/TACR1/EPO/ADCYAP1/ADCYAP1R1/GPR17/DRD2/CCR8/AVPR1B/ADRA1A/TAC1/GALR1/LHCGR/GATA1/TRPC5	47
BP	GO:0042391	regulation of membrane potential	74/1563	431/18903	1.15e-09	5.75334e-07	4.78593e-07	DCN/FHL1/KCNMA1/CACNA1H/SLC4A11/KCND3/PLN/CACNA1C/ANK2/CNGB1/LRRK2/RYR2/SLC8A1/BVES/ATP1A2/AKAP6/PIEZO2/RGS4/MYOC/SCN7A/CACNB2/KCNE4/CASQ2/GHRL/KCNJ8/KCNK3/CNIH2/TNF/KCNB1/GRIN2A/RELN/P2RX1/GRIK5/ATP1B2/NRXN1/CNR1/KCNA2/CTNNA3/NLGN3/SCN3A/GRIK3/SEZ6/DRD1/POPDC2/ACTN2/KCNK2/RIMS1/TACR1/TCL1A/NALCN/RGS7BP/GABRG3/KCNJ10/SLC1A6/KCNA5/GRIA3/DRD2/SLC24A4/SCN11A/KCNE2/ADRA1A/CHRFAM7A/NPAS4/SLC8A3/CHRNA6…	74
BP	GO:0050804	modulation of chemical synaptic transmission	76/1563	448/18903	1.19968e-09	5.75334e-07	4.78593e-07	MAP1B/CDC20/AKAP12/HRAS/AGT/TYROBP/MAP1A/CALB1/ADRA2A/LAMA2/PCDH17/CHRDL1/ADORA2B/PRKAR2B/KIT/SYT11/PPP1R9A/LRRK2/PRKCB/ATP1A2/RGS4/FAM107A/CDH2/PLCL1/CACNB2/LILRB2/TACR2/GHRL/WNT3A/CNTN4/S100B/CNIH2/TNF/ARC/KCNB1/GRIN2A/NPTX1/RELN/P2RX1/GRIK5/OXTR/NRXN1/FRRS1L/BEGAIN/PHF24/CNR1/NLGN3/GRIK3/DRD1/RIMS1/TACR1/KMO/CHRM2/SCTR/NALCN/CYP46A1/KCNJ10/CNTN2/GRM2/NTF3/HTR1B/DRD2/LRRC4C/SLC4A10/CACNG5/LGI1/…	76
BP	GO:0006816	calcium ion transport	75/1563	440/18903	1.23977e-09	5.75334e-07	4.78593e-07	MYLK/SLC3A2/G6PD/PDGFRB/CCN2/F2R/CXCL9/ANXA6/CACNA1H/CD4/GEM/AGT/ITPR1/CXCL12/CORO1A/ADRA2A/JAK3/JPH2/APLNR/RYR1/TRPV4/PLN/CACNA1C/ANK2/RYR2/PRKCB/SLC8A1/ITGB3/ATP1A2/AKAP6/RGS4/F2RL3/FGF2/CACNB2/LILRB2/CASQ2/LILRB1/TRPC1/PRKD1/GPM6A/BHLHA15/CDH23/CYSLTR1/WNT3A/TRPV6/GRIN2A/P2RX1/MICU3/RGN/PLP1/GRIN3B/MRLN/XCR1/DRD1/TRPC4/HTR2B/NALCN/EPO/ADCYAP1R1/NMUR1/DRD2/SLC24A4/CATSPER1/TRPM3/KCNE2/HRC/CASQ1…	75
BP	GO:0099177	regulation of trans-synaptic signaling	76/1563	449/18903	1.33034e-09	5.78782e-07	4.81461e-07	MAP1B/CDC20/AKAP12/HRAS/AGT/TYROBP/MAP1A/CALB1/ADRA2A/LAMA2/PCDH17/CHRDL1/ADORA2B/PRKAR2B/KIT/SYT11/PPP1R9A/LRRK2/PRKCB/ATP1A2/RGS4/FAM107A/CDH2/PLCL1/CACNB2/LILRB2/TACR2/GHRL/WNT3A/CNTN4/S100B/CNIH2/TNF/ARC/KCNB1/GRIN2A/NPTX1/RELN/P2RX1/GRIK5/OXTR/NRXN1/FRRS1L/BEGAIN/PHF24/CNR1/NLGN3/GRIK3/DRD1/RIMS1/TACR1/KMO/CHRM2/SCTR/NALCN/CYP46A1/KCNJ10/CNTN2/GRM2/NTF3/HTR1B/DRD2/LRRC4C/SLC4A10/CACNG5/LGI1/…	76
BP	GO:0055074	calcium ion homeostasis	58/1563	309/18903	2.58366e-09	1.04276e-06	8.67426e-07	HERPUD1/F2R/CXCL9/ANXA6/ADM/ITPR1/CXCL12/CORO1A/CALB1/JPH2/APLNR/RYR1/TRPV4/PLN/CACNA1C/SGCD/ANK2/RYR2/PRKCB/SLC8A1/ITGB3/ATP1A2/AKAP6/F2RL3/FGF2/CASQ2/TRPC1/PRKD1/CDH23/TRPV6/P2RX1/MICU3/RGN/KL/XCR1/TNFSF11/DRD1/TRPC4/HTR2B/SYPL2/PTH1R/HTR1B/TMEM178A/DRD2/SLC24A4/HRC/CASQ1/CCL14/CCL23/SLC8A3/GRIA1/ATP2B3/LHCGR/ELANE/GPR12/TRPC5/GRM5/PTH	58
BP	GO:1903522	regulation of blood circulation	52/1563	263/18903	2.69642e-09	1.04276e-06	8.67426e-07	DES/SREBF1/TPM1/CCN2/F2R/RGS2/ADM/PDE5A/CACNA1H/AGT/CELF2/ADRA2A/KCND3/CHGA/PLN/CACNA1C/HSPB7/ANK2/ABCC9/RYR2/SLC8A1/BVES/ATP1A2/RGS4/HRH2/CACNB2/KCNE4/CASQ2/TRPC1/GHRL/CYSLTR1/TNF/P2RX1/OXTR/ATP1B2/CTNNA3/POPDC2/TACR1/CHRM2/TMIGD3/KCNA5/DRD2/KCNE2/HRC/DBH/MYL3/AVPR1B/ADRA1A/SLC8A3/APELA/ATP2B3/SCN10A	52
BP	GO:0019722	calcium-mediated signaling	44/1563	208/18903	5.27522e-09	1.93267e-06	1.6077e-06	NFATC2/CD4/VCAM1/ITPR1/FCGR3A/LMCD1/RCAN2/PLN/CACNA1C/CLEC7A/SGCD/ANK2/PPP1R9A/LRRK2/RYR2/NCALD/SLC8A1/ATP1A2/AKAP6/LAT2/CASQ2/BHLHA15/TNF/POMC/GRIN2A/RGN/CCR4/XCR1/FPR2/TNFSF11/NR5A1/IGF1/HTR2B/PTGDR2/TMEM100/NMUR1/SLC24A4/CCR8/HRC/CASQ1/P2RY12/MYOZ2/LHCGR/GRM5	44
BP	GO:0050900	leukocyte migration	68/1563	398/18903	6.67639e-09	2.32372e-06	1.93299e-06	THBS1/ITGA1/IL1R1/CXCL9/CXCL17/CD34/ITGB2/CXCL5/PADI2/APOD/CSF1R/VCAM1/CXCL12/CORO1A/IL1A/S1PR1/CCL18/ALOX5/ITGA7/CHGA/PGF/SPI1/TRPV4/ITGA4/IL33/CXCL13/FADD/KIT/SELPLG/SLIT2/ARTN/MYO1G/GPSM3/ITGB3/JAM2/JAM3/ADGRE2/PDGFD/CSF3R/AIF1/TNFRSF18/PLA2G7/SCG2/VAV1/LYVE1/CCL24/CD300A/TNF/SLAMF8/PPBP/TNFSF18/FPR2/TNFSF11/TACR1/CCL26/PF4/F7/PRSS56/CTSG/DBH/P2RY12/GCSAML/IL17A/CCL14/MSTN/CCL23/ELANE/CCL16	68
BP	GO:0070588	calcium ion transmembrane transport	61/1563	345/18903	1.07976e-08	3.57916e-06	2.97733e-06	G6PD/CCN2/F2R/CXCL9/ANXA6/CACNA1H/GEM/ITPR1/CORO1A/ADRA2A/JPH2/APLNR/RYR1/TRPV4/PLN/CACNA1C/ANK2/RYR2/SLC8A1/ITGB3/ATP1A2/AKAP6/F2RL3/FGF2/CACNB2/CASQ2/TRPC1/PRKD1/GPM6A/BHLHA15/WNT3A/TRPV6/GRIN2A/P2RX1/MICU3/RGN/PLP1/GRIN3B/MRLN/XCR1/DRD1/TRPC4/HTR2B/NALCN/EPO/ADCYAP1R1/DRD2/SLC24A4/CATSPER1/TRPM3/KCNE2/HRC/CASQ1/CACNG5/ADRA1A/SLC8A3/OPRM1/ATP2B3/LHCGR/CACNG7/TRPC5	61
BP	GO:0072507	divalent inorganic cation homeostasis	62/1563	356/18903	1.47895e-08	4.62901e-06	3.85065e-06	HERPUD1/SLC39A6/F2R/CXCL9/ANXA6/ADM/MT1G/ITPR1/CXCL12/CORO1A/CALB1/JPH2/APLNR/RYR1/TRPV4/PLN/CACNA1C/SGCD/ANK2/RYR2/PRKCB/SLC8A1/ITGB3/ATP1A2/AKAP6/F2RL3/FGF2/CASQ2/TRPC1/PRKD1/CDH23/TRPV6/P2RX1/MICU3/RGN/KL/SLC30A10/XCR1/TNFSF11/DRD1/MT1A/TRPC4/HTR2B/SYPL2/PTH1R/HTR1B/TMEM178A/DRD2/SLC24A4/HRC/CASQ1/CCL14/CCL23/SLC8A3/GRIA1/ATP2B3/LHCGR/ELANE/GPR12/TRPC5/GRM5/PTH	62
BP	GO:0006874	cellular calcium ion homeostasis	53/1563	284/18903	1.52948e-08	4.62901e-06	3.85065e-06	HERPUD1/F2R/CXCL9/ANXA6/ITPR1/CXCL12/CORO1A/CALB1/JPH2/APLNR/RYR1/TRPV4/PLN/CACNA1C/ANK2/RYR2/PRKCB/SLC8A1/ITGB3/ATP1A2/AKAP6/F2RL3/FGF2/CASQ2/TRPC1/PRKD1/CDH23/P2RX1/MICU3/RGN/XCR1/DRD1/TRPC4/HTR2B/SYPL2/PTH1R/HTR1B/TMEM178A/DRD2/SLC24A4/HRC/CASQ1/CCL14/CCL23/SLC8A3/GRIA1/ATP2B3/LHCGR/ELANE/GPR12/TRPC5/GRM5/PTH	53
BP	GO:0070663	regulation of leukocyte proliferation	51/1563	269/18903	1.65997e-08	4.81461e-06	4.00504e-06	GSTP1/IL6ST/PDE5A/NFATC2/CSF1R/VCAM1/TYROBP/IDO1/CORO1A/FCGR3A/IL1A/JAK3/IL33/FADD/KIT/NMB/CRP/LILRB4/AIF1/HAVCR2/CD86/IGF2/LILRB2/CSF2RA/IL2RA/LILRB1/FOXP3/MNDA/TNFRSF9/LST1/WNT3A/IL12RB1/CD300A/CTLA4/TNFRSF4/PLA2G2D/CR1/BLK/TNFSF18/IGF1/CD1D/FGF10/CD80/TACR1/EPO/TSPAN32/ENPP3/IL5RA/SPTA1/IL21/PTH	51
BP	GO:0007200	phospholipase C-activating G protein-coupled receptor signaling pathway	28/1563	105/18903	1.78479e-08	4.96957e-06	4.13395e-06	ANO1/F2R/AGT/ADRA2A/S1PR1/CHGA/F2RL2/FPR3/PTGER3/F2RL3/CCKBR/FFAR4/FPR2/DRD1/ACTN2/HTR2B/TACR1/CHRM2/CCKAR/GPR17/PTH1R/NMUR1/DRD2/P2RY12/ADRA1A/OPRM1/LHCGR/GRM5	28
BP	GO:0035296	regulation of tube diameter	34/1563	147/18903	2.82695e-08	7.28829e-06	6.06278e-06	ACTA2/ITGA1/F2R/SOD3/RGS2/ADM/KCNMA1/AGT/GUCY1A1/ADRA2A/KCNMB1/ADORA2B/PRKG1/SLC8A1/CRP/ATP1A2/COMP/HRH2/HTR1D/CYSLTR1/TNF/P2RX1/OXTR/GRIP2/DRD1/HTR2B/TACR1/KCNA5/HTR1B/DBH/AVPR1B/ADRA1A/UTS2B/ADRB3	34
BP	GO:0097746	blood vessel diameter maintenance	34/1563	147/18903	2.82695e-08	7.28829e-06	6.06278e-06	ACTA2/ITGA1/F2R/SOD3/RGS2/ADM/KCNMA1/AGT/GUCY1A1/ADRA2A/KCNMB1/ADORA2B/PRKG1/SLC8A1/CRP/ATP1A2/COMP/HRH2/HTR1D/CYSLTR1/TNF/P2RX1/OXTR/GRIP2/DRD1/HTR2B/TACR1/KCNA5/HTR1B/DBH/AVPR1B/ADRA1A/UTS2B/ADRB3	34
BP	GO:0035150	regulation of tube size	34/1563	148/18903	3.38256e-08	8.38746e-06	6.97713e-06	ACTA2/ITGA1/F2R/SOD3/RGS2/ADM/KCNMA1/AGT/GUCY1A1/ADRA2A/KCNMB1/ADORA2B/PRKG1/SLC8A1/CRP/ATP1A2/COMP/HRH2/HTR1D/CYSLTR1/TNF/P2RX1/OXTR/GRIP2/DRD1/HTR2B/TACR1/KCNA5/HTR1B/DBH/AVPR1B/ADRA1A/UTS2B/ADRB3	34
BP	GO:0072503	cellular divalent inorganic cation homeostasis	57/1563	323/18903	3.49427e-08	8.38746e-06	6.97713e-06	HERPUD1/SLC39A6/F2R/CXCL9/ANXA6/MT1G/ITPR1/CXCL12/CORO1A/CALB1/JPH2/APLNR/RYR1/TRPV4/PLN/CACNA1C/ANK2/RYR2/PRKCB/SLC8A1/ITGB3/ATP1A2/AKAP6/F2RL3/FGF2/CASQ2/TRPC1/PRKD1/CDH23/P2RX1/MICU3/RGN/SLC30A10/XCR1/DRD1/MT1A/TRPC4/HTR2B/SYPL2/PTH1R/HTR1B/TMEM178A/DRD2/SLC24A4/HRC/CASQ1/CCL14/CCL23/SLC8A3/GRIA1/ATP2B3/LHCGR/ELANE/GPR12/TRPC5/GRM5/PTH	57
BP	GO:0035637	multicellular organismal signaling	37/1563	170/18903	3.90978e-08	9.07199e-06	7.54656e-06	CACNA1H/AGT/NFASC/S1PR1/KCND3/PLN/CACNA1C/ANK2/ABCC9/RYR2/SLC8A1/JAM3/ATP1A2/SCN7A/CACNB2/KCNE4/CASQ2/TRPC1/GHRL/P2RX1/ATP1B2/KCNA2/CTNNA3/SCN3A/DRD1/DMRT3/KCNA5/SCN11A/KCNE2/HRC/CACNG5/SLC8A3/OTOA/ATP2B3/GJD2/CACNG7/SCN10A	37
BP	GO:0070374	positive regulation of ERK1 and ERK2 cascade	44/1563	223/18903	4.71424e-08	1.0428e-05	8.67456e-06	PDGFRB/CCN2/ACTA2/F2R/AKAP12/DDR2/PDGFRA/FERMT2/CXCL17/CD4/HRAS/CSF1R/IL1A/CCL18/TRPV4/SEMA7A/ITGB3/PDGFD/HAVCR2/TEK/FGF2/CCL24/NOX4/TNF/FFAR4/SLC30A10/FPR2/TNFSF11/IGF1/GPBAR1/FGF10/HTR2B/EPO/CCL26/ADCYAP1/PLA2G5/DRD2/ADRA1A/CCL14/CCL23/APELA/OPRM1/CCL16/FSHR	44
BP	GO:0007189	adenylate cyclase-activating G protein-coupled receptor signaling pathway	35/1563	157/18903	4.7938e-08	1.0428e-05	8.67456e-06	CXCL9/ADM/S1PR3/ADRA2A/S1PR1/ADCY5/CHGA/PLN/ADORA2B/S1PR5/ADGRE2/PTGER3/PTGER2/ADGRD1/GIPR/ADCY2/CNR1/DRD1/ADGRE1/ADCYAP1/PF4/PTH1R/ADGRB3/DRD2/ADGRD2/ADRA1A/OPRM1/ADGRG4/GALR1/ADRB3/LHCGR/GPR12/MC2R/FSHR/PTH	35
BP	GO:0015837	amine transport	27/1563	106/18903	9.04244e-08	1.90741e-05	1.58668e-05	SLC7A5/RHCG/RGS2/AGT/CXCL12/ADRA2A/CHGA/SYT11/ATP1A2/RGS4/TACR2/AQP9/TNF/KCNB1/OXTR/CNR1/KCNA2/DRD1/KMO/SLC18A2/GRM2/HTR1B/DRD2/SYT15/AVPR1B/CHRNA6/SYT6	27
BP	GO:0055001	muscle cell development	39/1563	191/18903	1.04632e-07	2.106e-05	1.75188e-05	MYH11/MYL9/G6PD/TPM1/PDGFRB/FLNC/UCHL1/LMOD1/RGS2/PDGFRA/ADM/NFATC2/CFL2/AGT/SORBS2/ALPK3/PGM5/RYR1/SGCD/ANK2/SLC8A1/BVES/TNNT1/AKAP6/COMP/RGS4/PI16/TMOD1/LDB3/MYO18B/IGF1/ACTN2/SYPL2/MYPN/HAMP/CASQ1/ADRA1A/MYOZ2/WFIKKN2	39
BP	GO:0042692	muscle cell differentiation	66/1563	409/18903	1.0589e-07	2.106e-05	1.75188e-05	MYH11/MYL9/G6PD/TPM1/PDGFRB/FLNC/UCHL1/CXCL9/LMOD1/RGS2/PDGFRA/ADM/SYNE1/CACNA1H/ZEB1/NFATC2/CFL2/RORA/AGT/SORBS2/CD53/LAMA2/ITGA8/ALPK3/APLNR/PGM5/RYR1/FOXF1/DOCK2/SGCD/ANK2/KIT/TBX1/RBPMS2/SLC8A1/ADAMTS5/MYOCD/JAM2/BVES/TNNT1/AKAP6/COMP/IGF2/RGS4/PI16/CDH2/TMOD1/LDB3/BHLHA15/WNT3A/NOX4/MYO18B/POPDC2/IGF1/ACTN2/FGF10/SYPL2/ADGRB3/MYPN/HAMP/CASQ1/SMYD1/ADRA1A/MYMX/MYOZ2/WFIKKN2	66
BP	GO:0008016	regulation of heart contraction	42/1563	214/18903	1.10482e-07	2.1363e-05	1.77708e-05	DES/SREBF1/TPM1/CCN2/RGS2/ADM/PDE5A/CACNA1H/AGT/CELF2/KCND3/CHGA/PLN/CACNA1C/HSPB7/ANK2/ABCC9/RYR2/SLC8A1/BVES/ATP1A2/RGS4/CACNB2/KCNE4/CASQ2/TRPC1/TNF/ATP1B2/CTNNA3/POPDC2/CHRM2/TMIGD3/KCNA5/DRD2/KCNE2/HRC/MYL3/ADRA1A/SLC8A3/APELA/ATP2B3/SCN10A	42
BP	GO:0002526	acute inflammatory response	28/1563	114/18903	1.211e-07	2.27832e-05	1.89523e-05	GSTP1/A2M/IL6ST/ASS1/VNN1/VCAM1/FCGR3A/ADRA2A/IL1A/C2CD4A/ALOX5AP/CRP/PTGER3/F12/SAA2/TNF/NLRP6/PLA2G2D/KL/CNR1/FCGR1A/TNFSF11/TACR1/EPO/HAMP/OPRM1/SAA4/ELANE	28
BP	GO:0006875	cellular metal ion homeostasis	67/1563	420/18903	1.32394e-07	2.40943e-05	2.00429e-05	ATP4A/HERPUD1/SLC39A6/ATP4B/F2R/CXCL9/ANXA6/KCNMA1/MT1G/AGT/ITPR1/CXCL12/CORO1A/CALB1/IL1A/JPH2/APLNR/RYR1/TRPV4/PLN/CACNA1C/ANK2/TESMIN/RYR2/PRKCB/SLC8A1/ITGB3/ATP1A2/AKAP6/F2RL3/FGF2/CASQ2/TRPC1/PRKD1/CDH23/P2RX1/MICU3/ATP1B2/RGN/SLC30A10/CLDN16/XCR1/DRD1/MT1A/TRPC4/HTR2B/SYPL2/SCO2/PTH1R/HTR1B/TMEM178A/DRD2/SLC24A4/HRC/HAMP/CASQ1/CCL14/CCL23/SLC8A3/GRIA1/ATP2B3/LHCGR/ELANE/GPR12/TRPC5/GRM5/PTH	67
BP	GO:0022407	regulation of cell-cell adhesion	75/1563	490/18903	1.34992e-07	2.40943e-05	2.00429e-05	IL6ST/MYADM/ASS1/NRARP/HLA-DQA1/LAPTM5/FGL2/VNN1/SOX12/PDE5A/ITGB2/PLPP3/KIF26B/IL7R/CD4/VCAM1/CXCL12/IDO1/CORO1A/IL1A/JAK3/ZBTB16/ALOX5/NR4A3/SPI1/TRPV4/ITGA4/CXCL13/FADD/PRKG1/LILRB4/AIF1/HAVCR2/CD86/IGF2/HLA-DQB2/ALOX12/VAV1/MMRN1/LILRB2/IL2RA/SKAP1/LILRB1/FOXP3/B4GALNT2/WNT3A/IL12RB1/CD300A/TIGIT/CTLA4/TNF/PLA2G2D/CR1/ICOS/SIRPB1/BLK/TNFAIP8L2/NEXMIF/TNFSF18/TNFSF11/IGF1/RNASE10/IL36B/CD1D/CD…	75
BP	GO:0060047	heart contraction	46/1563	250/18903	2.06801e-07	3.59866e-05	2.99356e-05	DES/SREBF1/TPM1/CCN2/RGS2/ADM/PDE5A/CACNA1H/AGT/CELF2/KCND3/CHGA/PLN/CACNA1C/HSPB7/SGCD/ANK2/ABCC9/RYR2/SLC8A1/BVES/ATP1A2/RGS4/CACNB2/KCNE4/CASQ2/TRPC1/KCNJ8/TNF/ATP1B2/CTNNA3/TNNI2/POPDC2/CHRM2/TMIGD3/KCNA5/DRD2/MYBPC3/KCNE2/HRC/MYL3/ADRA1A/SLC8A3/APELA/ATP2B3/SCN10A	46
BP	GO:0070372	regulation of ERK1 and ERK2 cascade	54/1563	315/18903	2.1196e-07	3.59866e-05	2.99356e-05	GSTP1/TIMP3/PDGFRB/CCN2/ACTA2/ERRFI1/F2R/AKAP12/DDR2/PDGFRA/FERMT2/CXCL17/SPRY1/CD4/HRAS/CSF1R/IL1A/CCL18/TRPV4/SEMA7A/ITGB3/PDGFD/HAVCR2/TEK/FGF2/ROS1/DUSP9/CCL24/LMO3/NOX4/TNF/NLRP6/FFAR4/SLC30A10/FPR2/TNFSF11/IGF1/GPBAR1/FGF10/HTR2B/EPO/CCL26/ADCYAP1/PLA2G5/DRD2/DUSP26/ADRA1A/CCL14/CCL23/APELA/OPRM1/ADIPOQ/CCL16/FSHR	54
BP	GO:0097553	calcium ion transmembrane import into cytosol	37/1563	182/18903	2.47329e-07	4.09919e-05	3.40992e-05	CCN2/F2R/CXCL9/ITPR1/CORO1A/JPH2/APLNR/RYR1/TRPV4/PLN/CACNA1C/ANK2/RYR2/SLC8A1/ITGB3/ATP1A2/AKAP6/F2RL3/FGF2/CASQ2/TRPC1/PRKD1/TRPV6/GRIN2A/P2RX1/XCR1/DRD1/HTR2B/EPO/ADCYAP1R1/DRD2/SLC24A4/HRC/CASQ1/ADRA1A/SLC8A3/LHCGR	37
BP	GO:0032103	positive regulation of response to external stimulus	71/1563	464/18903	2.94135e-07	4.6108e-05	3.83551e-05	PGC/THBS1/IL6ST/PDGFRB/CXCL17/GPRC5B/CSF1R/AGT/TYROBP/CXCL12/IDO1/MMRN2/S1PR1/PGF/SPI1/TRPV4/IL33/CXCL13/C2CD4A/FADD/CLEC7A/ADORA2B/SLIT2/LRRK2/ALOX5AP/ARTN/GPSM3/PDGFD/AIF1/HAVCR2/PTGER3/PLA2G7/SCG2/PDE2A/VAV1/FGF2/GHRL/MNDA/PRKD1/ZBP1/CCL24/IL1RL1/SUCNR1/TNF/LY86/NLRP6/PAK3/CNR1/CCR4/TLR8/FCGR1A/TNFSF18/NR1H4/FPR2/TNFSF11/NTRK3/CD1D/FGF10/CCL26/PLA2G5/NTF3/CD160/F7/PRSS56/P2RY12/IL17A/MSTN/KLK3…	71
BP	GO:0003015	heart process	47/1563	261/18903	2.96093e-07	4.6108e-05	3.83551e-05	DES/SREBF1/TPM1/CCN2/RGS2/ADM/PDE5A/CACNA1H/AGT/CELF2/KCND3/CHGA/PLN/CACNA1C/HSPB7/SGCD/ANK2/ABCC9/RYR2/SLC8A1/BVES/ATP1A2/RGS4/CACNB2/KCNE4/CASQ2/TRPC1/KCNJ8/NOX4/TNF/ATP1B2/CTNNA3/TNNI2/POPDC2/CHRM2/TMIGD3/KCNA5/DRD2/MYBPC3/KCNE2/HRC/MYL3/ADRA1A/SLC8A3/APELA/ATP2B3/SCN10A	47
BP	GO:0010863	positive regulation of phospholipase C activity	15/1563	40/18903	2.98069e-07	4.6108e-05	3.83551e-05	PDGFRB/PDGFRA/HRAS/AGT/KIT/CD86/FGF2/ARHGAP6/HTR2B/ADCYAP1R1/NMUR1/P2RY12/AVPR1B/ADRA1A/PTH	15
BP	GO:0043410	positive regulation of MAPK cascade	74/1563	496/18903	4.54575e-07	6.87891e-05	5.72224e-05	THBS1/PDGFRB/CCN2/ACTA2/ITGA1/F2R/LAPTM5/AKAP12/DDR2/PDGFRA/FERMT2/CXCL17/PDE5A/IGFBP6/CD4/GADD45B/HRAS/CSF1R/PELI2/ADRA2A/IL1A/CCL18/FZD4/RASSF2/DIXDC1/SPI1/TRPV4/KIT/SEMA7A/TBX1/LRRK2/ITGB3/SHC2/PDGFD/ALOX12B/HAVCR2/IGF2/TEK/FGF2/CDH2/GHRL/CCL24/NOX4/TNF/RELL2/KL/FFAR4/SLC30A10/BIRC7/FPR2/TNFSF11/IGF1/NTRK3/GPBAR1/FGF10/HTR2B/EPO/CCL26/ADCYAP1/PLA2G5/NTF3/DRD2/AVPR1B/ADRA1A/CCL14/CCL23/APELA/OP…	74
BP	GO:0051480	regulation of cytosolic calcium ion concentration	17/1563	52/18903	4.8399e-07	7.13494e-05	5.93522e-05	ITPR1/CALB1/RYR1/PLN/RYR2/SLC8A1/TRPC1/CDH23/P2RX1/TRPC4/HTR1B/TMEM178A/HRC/GRIA1/ATP2B3/TRPC5/GRM5	17
BP	GO:0070371	ERK1 and ERK2 cascade	56/1563	340/18903	4.91994e-07	7.13494e-05	5.93522e-05	GSTP1/TIMP3/PDGFRB/CCN2/ACTA2/ERRFI1/F2R/AKAP12/DDR2/PDGFRA/FERMT2/CXCL17/SPRY1/CD4/HRAS/CSF1R/AGT/IL1A/CCL18/TRPV4/SEMA7A/ITGB3/PDGFD/HAVCR2/TEK/FGF2/ROS1/DUSP9/CCL24/LMO3/NOX4/TNF/NLRP6/OXTR/FFAR4/SLC30A10/FPR2/TNFSF11/IGF1/GPBAR1/FGF10/HTR2B/EPO/CCL26/ADCYAP1/PLA2G5/DRD2/DUSP26/ADRA1A/CCL14/CCL23/APELA/OPRM1/ADIPOQ/CCL16/FSHR	56
BP	GO:0030003	cellular cation homeostasis	74/1563	499/18903	5.75756e-07	8.17926e-05	6.80394e-05	ATP4A/HERPUD1/SLC39A6/ATP4B/F2R/CXCL9/ANXA6/KCNMA1/MT1G/SLC4A11/AGT/ITPR1/CXCL12/CORO1A/CALB1/IL1A/JPH2/APLNR/RYR1/TRPV4/PLN/CACNA1C/ANK2/TESMIN/LRRK2/RYR2/PRKCB/SLC8A1/ITGB3/ATP1A2/AKAP6/F2RL3/FGF2/CASQ2/TRPC1/PRKD1/CDH23/P2RX1/MICU3/ATP1B2/SLAMF8/RGN/SLC30A10/CLDN16/XCR1/DRD1/MT1A/TRPC4/HTR2B/SYPL2/SLC9C1/SCO2/ATP6V0D2/PTH1R/HTR1B/TMEM178A/DRD2/SLC24A4/HRC/HAMP/CASQ1/AVPR1B/SLC4A10/CCL14/CCL23/…	74
BP	GO:0035249	synaptic transmission, glutamatergic	25/1563	102/18903	5.91239e-07	8.2065e-05	6.8266e-05	LRRK2/ATP1A2/CDH2/CNIH2/TNF/GRIN2A/RELN/P2RX1/GRIK5/OXTR/NRXN1/FRRS1L/CNR1/NLGN3/GRIK3/DRD1/KMO/GRM2/HTR1B/DRD2/GRIA2/CACNG5/UNC13C/CACNG7/GRM5	25
BP	GO:0050921	positive regulation of chemotaxis	31/1563	144/18903	6.22611e-07	8.2065e-05	6.8266e-05	THBS1/PDGFRB/CXCL17/CSF1R/CXCL12/S1PR1/PGF/SPI1/TRPV4/CXCL13/SLIT2/ARTN/GPSM3/PDGFD/AIF1/PLA2G7/SCG2/FGF2/PRKD1/SUCNR1/CCR4/TNFSF18/FPR2/NTRK3/FGF10/CCL26/NTF3/F7/PRSS56/P2RY12/MSTN	31
BP	GO:1900274	regulation of phospholipase C activity	15/1563	42/18903	6.23956e-07	8.2065e-05	6.8266e-05	PDGFRB/PDGFRA/HRAS/AGT/KIT/CD86/FGF2/ARHGAP6/HTR2B/ADCYAP1R1/NMUR1/P2RY12/AVPR1B/ADRA1A/PTH	15
BP	GO:0006941	striated muscle contraction	36/1563	181/18903	6.2483e-07	8.2065e-05	6.8266e-05	TPM1/CCN2/SYNM/NR4A1/RGS2/PDE5A/KCND3/CHGA/TRPV4/PLN/CACNA1C/SGCD/ANK2/ABCC9/RYR2/SLC8A1/ATP1A2/TNNT1/CACNB2/KCNE4/CASQ2/KCNJ8/TNF/CCDC78/CTNNA3/TNNI2/KCNA5/MYBPC3/KCNE2/HRC/SMPX/MYL3/CASQ1/ADRA1A/SLC8A3/SCN10A	36
BP	GO:0042310	vasoconstriction	22/1563	83/18903	6.60301e-07	8.51176e-05	7.08053e-05	ACTA2/F2R/ADM/AGT/ADRA2A/SLC8A1/CRP/ATP1A2/COMP/HRH2/HTR1D/CYSLTR1/P2RX1/OXTR/GRIP2/HTR2B/TACR1/KCNA5/HTR1B/DBH/AVPR1B/ADRA1A	22
BP	GO:0051146	striated muscle cell differentiation	50/1563	293/18903	6.80449e-07	8.61202e-05	7.16393e-05	MYH11/MYL9/G6PD/TPM1/PDGFRB/FLNC/CXCL9/LMOD1/RGS2/PDGFRA/CACNA1H/NFATC2/CFL2/AGT/SORBS2/CD53/ALPK3/PGM5/RYR1/DOCK2/SGCD/TBX1/SLC8A1/ADAMTS5/MYOCD/JAM2/BVES/TNNT1/AKAP6/IGF2/RGS4/PI16/CDH2/TMOD1/LDB3/BHLHA15/WNT3A/NOX4/MYO18B/POPDC2/IGF1/ACTN2/ADGRB3/MYPN/HAMP/CASQ1/SMYD1/ADRA1A/MYMX/MYOZ2	50
BP	GO:0045785	positive regulation of cell adhesion	72/1563	484/18903	7.2534e-07	9.01321e-05	7.49766e-05	OLFM4/IL6ST/TPM1/MYADM/CCDC80/HLA-DQA1/VNN1/FERMT2/SOX12/ITGB2/PLPP3/KIF26B/IL7R/CD4/VCAM1/CXCL12/ABI3BP/CORO1A/LIMS2/IL1A/JAK3/LAMA2/ZBTB16/ALOX5/NR4A3/ITGA4/FOXF1/CXCL13/HYAL1/FADD/ITGB3/LILRB4/AIF1/HAVCR2/TNFRSF18/CD86/IGF2/TEK/HLA-DQB2/MYOC/VAV1/MMRN1/LILRB2/IL2RA/SKAP1/LILRB1/FOXP3/CHRD/NDNF/WNT3A/IL12RB1/TNF/CR1/RELL2/ICOS/SIRPB1/TNFSF18/TNFSF11/IGF1/RNASE10/IL36B/CD1D/CD80/EPO/CD160/CTSG/D…	72
BP	GO:0006940	regulation of smooth muscle contraction	19/1563	65/18903	7.40933e-07	9.01321e-05	7.49766e-05	CTTN/CNN1/F2R/RGS2/KCNMA1/GUCY1A1/ADRA2A/ADORA2B/KIT/PRKG1/MYOCD/ATP1A2/TACR2/GHRL/P2RX1/OXTR/TACR1/CHRM2/ADRA1A	19
BP	GO:0060326	cell chemotaxis	53/1563	319/18903	7.50993e-07	9.01321e-05	7.49766e-05	THBS1/PDGFRB/NR4A1/ITGA1/CXCL9/PDGFRA/CXCL17/ITGB2/CXCL5/PADI2/CSF1R/VCAM1/CXCL12/CORO1A/S1PR1/CCL18/ALOX5/CHGA/PGF/SPI1/TRPV4/CXCL13/KIT/SLIT2/GPSM3/JAM3/ADGRE2/PDGFD/CSF3R/AIF1/PLA2G7/SCG2/VAV1/FGF2/PRKD1/CCL24/SLAMF8/CCR4/PPBP/TNFSF18/XCR1/FPR2/TNFSF11/CCL26/PF4/F7/PRSS56/CTSG/CCR8/CCL14/MSTN/CCL23/CCL16	53
BP	GO:0050920	regulation of chemotaxis	42/1563	230/18903	8.50316e-07	0.000100323	8.34539e-05	THBS1/PDGFRB/ADGRA2/PDGFRA/CXCL17/PADI2/CSF1R/CXCL12/S1PR1/PGF/SPI1/TRPV4/CXCL13/SLIT2/SEMA7A/ARTN/GPSM3/JAM3/PDGFD/AIF1/PLA2G7/SCG2/SEMA3G/FGF2/PLXNA4/PRKD1/NOVA2/WNT3A/SUCNR1/SLAMF8/CCR4/TNFSF18/FPR2/NTRK3/FGF10/CCL26/NTF3/F7/PRSS56/P2RY12/MSTN/ELANE	42
BP	GO:0051283	negative regulation of sequestering of calcium ion	28/1563	125/18903	9.24807e-07	0.000107293	8.9252e-05	F2R/CXCL9/ANXA6/ITPR1/CORO1A/JPH2/APLNR/RYR1/PLN/CACNA1C/ANK2/RYR2/SLC8A1/ITGB3/ATP1A2/AKAP6/F2RL3/FGF2/CASQ2/TRPC1/PRKD1/XCR1/DRD1/HTR2B/DRD2/HRC/CASQ1/LHCGR	28
BP	GO:0023061	signal release	70/1563	470/18903	9.87964e-07	0.000112696	9.37466e-05	ANO1/SREBF1/NR4A1/AQP1/F2R/ADM/CPE/AGT/CXCL12/MAOB/NOS2/PTPRN2/ADRA2A/IL1A/ADCY5/ALOX5/FZD4/CHGA/TRPV4/ADORA2B/SYT11/NMB/LRRK2/PRKCB/SNPH/NKX6-1/CACNB2/C1QTNF12/LILRB1/TACR2/GHRL/TRPV6/LIN7A/SUCNR1/TNF/POMC/KCNB1/GIPR/P2RX1/GRIK5/OXTR/NRXN1/CNR1/FFAR4/PTPRN/KCNA2/BLK/NR1H4/TNFSF11/DRD1/RIMS1/TACR1/KMO/CHRM2/CCKAR/ADCYAP1/GRM2/KCNA5/HTR1B/MAFA/DRD2/SYT15/ADRA1A/UNC13C/CHRNA6/OPRM1/ADIPOQ/SYT6/GALR…	70
BP	GO:0051952	regulation of amine transport	24/1563	98/18903	1.00376e-06	0.000112696	9.37466e-05	SLC7A5/RGS2/AGT/CXCL12/ADRA2A/CHGA/SYT11/ATP1A2/RGS4/TACR2/TNF/KCNB1/OXTR/CNR1/KCNA2/DRD1/KMO/GRM2/HTR1B/DRD2/SYT15/AVPR1B/CHRNA6/SYT6	24
BP	GO:0030595	leukocyte chemotaxis	43/1563	240/18903	1.07494e-06	0.000118772	9.88008e-05	THBS1/ITGA1/CXCL9/CXCL17/ITGB2/CXCL5/PADI2/CSF1R/CXCL12/CORO1A/S1PR1/CCL18/ALOX5/CHGA/PGF/SPI1/TRPV4/CXCL13/KIT/SLIT2/GPSM3/JAM3/ADGRE2/CSF3R/AIF1/PLA2G7/SCG2/VAV1/CCL24/SLAMF8/PPBP/TNFSF18/FPR2/TNFSF11/CCL26/PF4/F7/PRSS56/CTSG/CCL14/MSTN/CCL23/CCL16	43
BP	GO:0007193	adenylate cyclase-inhibiting G protein-coupled receptor signaling pathway	21/1563	79/18903	1.11982e-06	0.000121798	0.000101318	AKAP12/RGS1/RGS2/S1PR3/ADRA2A/S1PR1/ADCY5/ITGB3/PDE2A/HTR1D/SSTR2/GRIK3/FPR2/CHRM2/PTGDR2/GRM2/HTR1B/DRD2/P2RY12/OPRM1/GRM5	21
BP	GO:0002687	positive regulation of leukocyte migration	31/1563	148/18903	1.16435e-06	0.000124693	0.000103726	THBS1/IL1R1/CXCL17/CSF1R/CXCL12/CORO1A/IL1A/PGF/SPI1/TRPV4/ITGA4/CXCL13/FADD/GPSM3/ITGB3/JAM2/JAM3/PDGFD/AIF1/TNFRSF18/PLA2G7/LYVE1/CCL24/TNF/TNFSF18/FPR2/TACR1/F7/PRSS56/P2RY12/MSTN	31
BP	GO:0051282	regulation of sequestering of calcium ion	28/1563	127/18903	1.29705e-06	0.000136799	0.000113797	F2R/CXCL9/ANXA6/ITPR1/CORO1A/JPH2/APLNR/RYR1/PLN/CACNA1C/ANK2/RYR2/SLC8A1/ITGB3/ATP1A2/AKAP6/F2RL3/FGF2/CASQ2/TRPC1/PRKD1/XCR1/DRD1/HTR2B/DRD2/HRC/CASQ1/LHCGR	28
BP	GO:1904062	regulation of cation transmembrane transport	61/1563	394/18903	1.34261e-06	0.000139492	0.000116036	G6PD/FHL1/F2R/CXCL9/RGS2/PCSK9/GEM/AGT/CORO1A/ADRA2A/JPH2/APLNR/PLN/CACNA1C/ANK2/KCNMB1/ABCC9/RYR2/SLC8A1/ITGB3/ATP1A2/AKAP6/RGS4/F2RL3/CACNB2/KCNE4/CASQ2/TRPC1/PRKD1/KCNK3/CNIH2/KCNAB1/ARC/GRIN2A/RELN/P2RX1/ATP1B2/RGN/PLP1/NLGN3/FGF14/MRLN/DRD1/ACTN2/EPO/ADCYAP1R1/DPP6/DRD2/PM20D1/DPP10/KCNE2/HRC/HAMP/CASQ1/CACNG5/KCNS2/PIRT/OPRM1/LHCGR/CACNG7/LRRC52	61
BP	GO:1903037	regulation of leukocyte cell-cell adhesion	59/1563	377/18903	1.39723e-06	0.000143032	0.000118981	IL6ST/ASS1/NRARP/HLA-DQA1/LAPTM5/FGL2/VNN1/SOX12/PDE5A/ITGB2/IL7R/CD4/VCAM1/CXCL12/IDO1/CORO1A/IL1A/JAK3/ZBTB16/ALOX5/NR4A3/ITGA4/FADD/LILRB4/AIF1/HAVCR2/CD86/IGF2/HLA-DQB2/VAV1/LILRB2/IL2RA/SKAP1/LILRB1/FOXP3/IL12RB1/CD300A/TIGIT/CTLA4/TNF/PLA2G2D/CR1/ICOS/SIRPB1/TNFAIP8L2/TNFSF18/TNFSF11/IGF1/IL36B/CD1D/CD80/EPO/CD160/TSPAN32/CTSG/ACTL6B/SPTA1/IL21/ELANE	59
BP	GO:0007159	leukocyte cell-cell adhesion	63/1563	414/18903	1.64404e-06	0.000165858	0.000137969	IL6ST/ASS1/NRARP/HLA-DQA1/LAPTM5/FGL2/VNN1/SOX12/PDE5A/ITGB2/IL7R/CD4/VCAM1/CXCL12/IDO1/CORO1A/IL1A/JAK3/ZBTB16/ALOX5/NR4A3/ITGA4/FADD/SELPLG/LILRB4/JAM2/AIF1/HAVCR2/OLR1/CD86/IGF2/HLA-DQB2/VAV1/LILRB2/IL2RA/SKAP1/LILRB1/FOXP3/IL12RB1/CD300A/TIGIT/CTLA4/TNF/APOA4/PLA2G2D/CR1/ICOS/SIRPB1/TNFAIP8L2/TNFSF18/TNFSF11/IGF1/IL36B/CD1D/CD80/EPO/CD160/TSPAN32/CTSG/ACTL6B/SPTA1/IL21/ELANE	63
BP	GO:0002274	myeloid leukocyte activation	42/1563	237/18903	1.91711e-06	0.000190643	0.000158586	NDRG1/THBS1/C1QA/ITGB2/MT1G/RORA/TYROBP/FCGR3A/LCP2/CHGA/NR4A3/SPI1/IL33/FOXF1/DOCK2/ADORA2B/KIT/SYT11/LRRK2/LILRB4/ADGRE2/AIF1/HAVCR2/LAT2/CST7/BATF/CD300A/IL1RL1/SUCNR1/TNF/CNR1/HAVCR1/BLK/CD300LF/PRAM1/TSPAN32/CTSG/ENPP3/DCSTAMP/HAMP/GATA1/SPACA3	42
BP	GO:0014827	intestine smooth muscle contraction	6/1563	7/18903	2.06078e-06	0.000202043	0.00016807	KIT/PTGER3/TACR2/GHRL/HTR1D/HTR2B	6
BP	GO:0051279	regulation of release of sequestered calcium ion into cytosol	21/1563	82/18903	2.16546e-06	0.000209358	0.000174155	F2R/CXCL9/CORO1A/JPH2/APLNR/PLN/CACNA1C/ANK2/RYR2/SLC8A1/ITGB3/ATP1A2/AKAP6/F2RL3/CASQ2/TRPC1/PRKD1/DRD1/HRC/CASQ1/LHCGR	21
BP	GO:0051208	sequestering of calcium ion	28/1563	131/18903	2.48572e-06	0.000236871	0.000197042	F2R/CXCL9/ANXA6/ITPR1/CORO1A/JPH2/APLNR/RYR1/PLN/CACNA1C/ANK2/RYR2/SLC8A1/ITGB3/ATP1A2/AKAP6/F2RL3/FGF2/CASQ2/TRPC1/PRKD1/XCR1/DRD1/HTR2B/DRD2/HRC/CASQ1/LHCGR	28
BP	GO:0070664	negative regulation of leukocyte proliferation	23/1563	96/18903	2.51809e-06	0.000236871	0.000197042	GSTP1/PDE5A/TYROBP/IDO1/IL33/CRP/LILRB4/HAVCR2/CD86/LILRB2/IL2RA/LILRB1/FOXP3/MNDA/LST1/CD300A/CTLA4/PLA2G2D/CR1/BLK/CD80/TSPAN32/ENPP3	23
BP	GO:0051209	release of sequestered calcium ion into cytosol	27/1563	124/18903	2.56993e-06	0.000238524	0.000198417	F2R/CXCL9/ITPR1/CORO1A/JPH2/APLNR/RYR1/PLN/CACNA1C/ANK2/RYR2/SLC8A1/ITGB3/ATP1A2/AKAP6/F2RL3/FGF2/CASQ2/TRPC1/PRKD1/XCR1/DRD1/HTR2B/DRD2/HRC/CASQ1/LHCGR	27
BP	GO:0031589	cell-substrate adhesion	57/1563	369/18903	3.17678e-06	0.000290968	0.000242043	OLFM4/THBS1/CTTN/PPFIA1/MYADM/CCN2/SORBS1/CCDC80/ITGA1/TRIP6/TNXB/AXL/FERMT2/CD34/ITGB2/ITGA11/APOD/ADAMTS9/VCAM1/DLC1/FBLN5/ABI3BP/CORO1A/LIMCH1/LIMS2/NTN4/ITGA8/FZD4/ITGAX/ITGA7/ITGA4/STON1/SNED1/FOXF1/MYO1G/ITGB3/JAM3/BVES/TEK/FAM107A/MYOC/ARHGAP6/EPHA3/SKAP1/LYVE1/PARVG/NDNF/RELL2/ATP1B2/TMEFF2/ITGA10/NEXMIF/ACTN2/ONECUT1/PPFIA2/ITGAD/OTOA	57
BP	GO:0015844	monoamine transport	21/1563	84/18903	3.29189e-06	0.00029759	0.000247551	AGT/CXCL12/MAOB/ADRA2A/CHGA/SYT11/ITGB3/LILRB1/KCNB1/P2RX1/OXTR/CNR1/KCNA2/DRD1/SLC18A2/GRM2/HTR1B/DRD2/SYT15/CHRNA6/SYT6	21
BP	GO:0097529	myeloid leukocyte migration	42/1563	242/18903	3.33458e-06	0.00029759	0.000247551	THBS1/ITGA1/IL1R1/CXCL9/CXCL17/ITGB2/CXCL5/CSF1R/CXCL12/IL1A/CCL18/CHGA/PGF/SPI1/TRPV4/CXCL13/KIT/SLIT2/JAM3/ADGRE2/PDGFD/CSF3R/AIF1/PLA2G7/SCG2/VAV1/CCL24/CD300A/SLAMF8/PPBP/TNFSF18/FPR2/TNFSF11/CCL26/PF4/CTSG/P2RY12/IL17A/CCL14/MSTN/CCL23/CCL16	42
BP	GO:0032970	regulation of actin filament-based process	61/1563	406/18903	3.64571e-06	0.000315388	0.000262356	FSCN1/CTTN/SYNPO2/PPFIA1/TPM1/PDGFRB/MYADM/CCN2/ACTA2/IQANK1/ARHGDIB/LMOD1/ELN/PDGFRA/FERMT2/ARHGAP18/HRAS/CFL2/CSF1R/DLC1/CXCL12/CORO1A/ARHGEF19/LIMCH1/DAAM2/IL1A/S1PR1/DIXDC1/RHPN1/PLN/CACNA1C/ANK2/SLIT2/RYR2/ITGB3/JAM3/ATP1A2/WAS/ABI3/TEK/RGS4/FAM107A/MYOC/ARHGEF15/ARHGAP6/EPHA3/TMOD1/CCL24/KANK3/PAK3/TMEFF2/CTNNA3/ACTN2/NTRK3/TACR1/CCL26/NTF3/CTNNA2/MYBPC3/TMSB15B/SPTA1	61
BP	GO:0051966	regulation of synaptic transmission, glutamatergic	20/1563	78/18903	3.6833e-06	0.000315388	0.000262356	LRRK2/ATP1A2/CDH2/TNF/GRIN2A/RELN/OXTR/NRXN1/FRRS1L/CNR1/NLGN3/GRIK3/DRD1/KMO/GRM2/HTR1B/DRD2/CACNG5/CACNG7/GRM5	20
BP	GO:0042060	wound healing	65/1563	442/18903	3.69237e-06	0.000315388	0.000262356	THBS1/TIMP1/MYL9/CDH3/MYLK/IL6ST/TPM1/PDGFRB/ACTA2/AQP1/F2R/SCARB1/ANXA6/KRT1/AXL/DDR2/PDGFRA/FERMT2/CD34/PLPP3/PROS1/HRAS/ARHGEF19/ADRA2A/IL1A/ALOX5/F2RL2/IL33/F13A1/CLEC7A/SYT11/PRKG1/ITGB3/SCUBE1/WAS/COMP/F12/ALOX12/F2RL3/WFDC1/VAV1/MMRN1/FGF2/NDNF/WNT3A/TNF/NLRP6/P2RX1/F10/TMEFF2/BLK/DGKB/IGF1/FGF10/PF4/F7/SERPIND1/PRSS56/TSPAN32/CTSG/P2RY12/OPRM1/DGKK/GATA1/CELA2A	65
BP	GO:0032944	regulation of mononuclear cell proliferation	42/1563	243/18903	3.71525e-06	0.000315388	0.000262356	IL6ST/PDE5A/NFATC2/VCAM1/TYROBP/IDO1/CORO1A/FCGR3A/IL1A/JAK3/FADD/CRP/LILRB4/AIF1/HAVCR2/CD86/IGF2/LILRB2/IL2RA/LILRB1/FOXP3/MNDA/TNFRSF9/LST1/WNT3A/IL12RB1/CD300A/CTLA4/TNFRSF4/PLA2G2D/CR1/BLK/TNFSF18/IGF1/CD1D/FGF10/CD80/TACR1/EPO/TSPAN32/SPTA1/IL21	42
BP	GO:0050866	negative regulation of cell activation	39/1563	221/18903	4.88911e-06	0.000410037	0.00034109	NRARP/LAPTM5/FGL2/AXL/PDGFRA/PDE5A/TYROBP/IDO1/JAK3/SPI1/FOXF1/SYT11/PRKG1/LILRB4/HAVCR2/CD86/SAMSN1/ALOX12/LILRB2/IL2RA/LILRB1/CST7/FOXP3/MNDA/LST1/CD300A/TIGIT/CTLA4/PLA2G2D/CR1/CNR1/BLK/CD300LF/TNFAIP8L2/TNFSF18/CD80/TSPAN32/CTSG/ENPP3	39
BP	GO:0070661	leukocyte proliferation	54/1563	348/18903	4.99341e-06	0.000411483	0.000342293	GSTP1/IL6ST/PDE5A/NFATC2/IL7R/CSF1R/VCAM1/TYROBP/IDO1/CORO1A/FCGR3A/IL1A/JAK3/IL33/DOCK2/FADD/KIT/NMB/CRP/LILRB4/AIF1/HAVCR2/CD86/IGF2/LILRB2/CSF2RA/IL2RA/LILRB1/FOXP3/MNDA/TNFRSF9/LST1/WNT3A/IL12RB1/CD300A/CTLA4/TNFRSF4/PLA2G2D/CR1/BLK/TNFSF18/TNFSF11/IGF1/CD1D/FGF10/CD80/TACR1/EPO/TSPAN32/ENPP3/IL5RA/SPTA1/IL21/PTH	54
BP	GO:0022409	positive regulation of cell-cell adhesion	51/1563	322/18903	5.02458e-06	0.000411483	0.000342293	IL6ST/HLA-DQA1/VNN1/SOX12/ITGB2/PLPP3/KIF26B/IL7R/CD4/VCAM1/CORO1A/IL1A/JAK3/ZBTB16/ALOX5/NR4A3/ITGA4/CXCL13/FADD/LILRB4/AIF1/HAVCR2/CD86/IGF2/HLA-DQB2/VAV1/MMRN1/LILRB2/IL2RA/SKAP1/LILRB1/FOXP3/WNT3A/IL12RB1/TNF/CR1/ICOS/SIRPB1/TNFSF11/IGF1/RNASE10/IL36B/CD1D/CD80/EPO/CD160/CTSG/ACTL6B/SPTA1/IL21/ELANE	51
BP	GO:0007160	cell-matrix adhesion	41/1563	238/18903	5.25093e-06	0.000423936	0.000352652	THBS1/CTTN/PPFIA1/CCN2/SORBS1/ITGA1/TRIP6/TNXB/FERMT2/CD34/ITGB2/ITGA11/APOD/ADAMTS9/VCAM1/DLC1/FBLN5/LIMCH1/ITGA8/ITGAX/ITGA7/ITGA4/STON1/SNED1/ITGB3/JAM3/TEK/FAM107A/MYOC/ARHGAP6/EPHA3/SKAP1/LYVE1/PARVG/ITGA10/NEXMIF/ACTN2/ONECUT1/PPFIA2/ITGAD/OTOA	41
BP	GO:0002027	regulation of heart rate	24/1563	107/18903	5.29844e-06	0.000423936	0.000352652	SREBF1/TPM1/ADM/AGT/KCND3/PLN/CACNA1C/ANK2/RYR2/SLC8A1/BVES/RGS4/CACNB2/KCNE4/CASQ2/TNF/CTNNA3/POPDC2/KCNA5/DRD2/KCNE2/HRC/ADRA1A/SCN10A	24
BP	GO:0002695	negative regulation of leukocyte activation	36/1563	198/18903	5.57796e-06	0.000441229	0.000367037	NRARP/LAPTM5/FGL2/AXL/PDE5A/TYROBP/IDO1/JAK3/SPI1/FOXF1/SYT11/LILRB4/HAVCR2/CD86/SAMSN1/LILRB2/IL2RA/LILRB1/CST7/FOXP3/MNDA/LST1/CD300A/TIGIT/CTLA4/PLA2G2D/CR1/CNR1/BLK/CD300LF/TNFAIP8L2/TNFSF18/CD80/TSPAN32/CTSG/ENPP3	36
BP	GO:0006813	potassium ion transport	42/1563	247/18903	5.67695e-06	0.000444014	0.000369354	ATP4A/AQP1/FHL1/ATP4B/KCNMA1/ADRA2A/KCND3/ANK2/KCNMB1/ABCC9/ATP1A2/AKAP6/KCNN3/RGS4/HPN/KCNE4/CASQ2/KCNJ16/KCNJ8/KCNK3/KCNAB1/KCNB1/ATP1B2/KCNT2/KCNA2/KCNF1/DRD1/ACTN2/KCNK2/SLC9C1/NALCN/KCNJ10/DPP6/KCNA5/DRD2/SLC24A4/DPP10/KCNE2/KCNA6/KCNS2/SLC12A3/LRRC52	42
BP	GO:0050670	regulation of lymphocyte proliferation	41/1563	239/18903	5.84157e-06	0.000445747	0.000370796	IL6ST/PDE5A/NFATC2/VCAM1/TYROBP/IDO1/CORO1A/FCGR3A/IL1A/JAK3/FADD/LILRB4/AIF1/HAVCR2/CD86/IGF2/LILRB2/IL2RA/LILRB1/FOXP3/MNDA/TNFRSF9/LST1/WNT3A/IL12RB1/CD300A/CTLA4/TNFRSF4/PLA2G2D/CR1/BLK/TNFSF18/IGF1/CD1D/FGF10/CD80/TACR1/EPO/TSPAN32/SPTA1/IL21	41
BP	GO:0070665	positive regulation of leukocyte proliferation	32/1563	167/18903	5.88911e-06	0.000445747	0.000370796	IL6ST/NFATC2/CSF1R/VCAM1/CORO1A/FCGR3A/IL1A/JAK3/FADD/KIT/NMB/AIF1/HAVCR2/CD86/IGF2/LILRB2/CSF2RA/IL2RA/FOXP3/WNT3A/IL12RB1/TNFRSF4/IGF1/CD1D/FGF10/CD80/TACR1/EPO/IL5RA/SPTA1/IL21/PTH	32
BP	GO:0010518	positive regulation of phospholipase activity	16/1563	55/18903	5.89121e-06	0.000445747	0.000370796	PDGFRB/PDGFRA/HRAS/AGT/KIT/CD86/FGF2/ARHGAP6/HTR2B/ADCYAP1R1/PLA2G5/NMUR1/P2RY12/AVPR1B/ADRA1A/PTH	16
BP	GO:0071805	potassium ion transmembrane transport	39/1563	223/18903	6.1066e-06	0.000457076	0.00038022	ATP4A/AQP1/FHL1/ATP4B/KCNMA1/KCND3/ANK2/KCNMB1/ABCC9/ATP1A2/AKAP6/KCNN3/RGS4/HPN/KCNE4/CASQ2/KCNJ16/KCNJ8/KCNK3/KCNAB1/KCNB1/ATP1B2/KCNT2/KCNA2/KCNF1/ACTN2/KCNK2/SLC9C1/NALCN/KCNJ10/DPP6/KCNA5/SLC24A4/DPP10/KCNE2/KCNA6/KCNS2/SLC12A3/LRRC52	39
BP	GO:0014831	gastro-intestinal system smooth muscle contraction	7/1563	11/18903	6.3898e-06	0.000473185	0.00039362	SULF1/KIT/PTGER3/TACR2/GHRL/HTR1D/HTR2B	7
BP	GO:0001819	positive regulation of cytokine production	69/1563	486/18903	6.46077e-06	0.000473404	0.000393803	GAPDH/SLC7A5/THBS1/SULF1/IL6ST/IL1R1/F2R/LAPTM5/AKAP12/CXCL17/CD34/GPRC5B/CD4/HRAS/RORA/CSF1R/IRAK3/AGT/TYROBP/IDO1/FCGR3A/NOS2/ZBTB20/ADRA2A/IL1A/CYP1B1/NR4A3/TRPV4/CHIA/IL33/FADD/CLEC7A/HILPDA/ADORA2B/KIT/SEMA7A/NMB/LRRK2/GPSM3/AIF1/HAVCR2/CD86/LILRB2/LILRB1/FOXP3/BATF/DEFA5/MNDA/WNT3A/IL12RB1/TIGIT/IL1RL1/TNF/CCBE1/TLR8/NR1H4/CD80/HTR2B/ADCYAP1/PF4/CD160/DRD2/C1QTNF4/IL17A/ADIPOQ/KLRF2/IL21/CL…	69
BP	GO:0050808	synapse organization	63/1563	432/18903	6.82402e-06	0.000483611	0.000402293	CTTN/SPARCL1/PPFIA1/MAP1B/C1QB/C1QC/F2R/CDC20/C1QA/NTN1/NEFL/NFASC/ARHGAP39/PCDH17/CHRDL1/LRRK2/NEGR1/ABI3/ARHGEF15/CDH2/CACNB2/LILRB2/GHRL/GPM6A/WNT3A/PPFIA4/TNF/ARC/BCAN/NPTX1/RELN/PCDHGC5/OXTR/SYNDIG1/PCDHB2/LRRC4B/NRXN1/FRRS1L/PAK3/CNKSR2/NLGN3/IGFN1/SEZ6/DRD1/NTRK3/SLITRK3/MUSK/COLQ/CNTN2/CTNNA2/ADGRB3/PPFIA2/DRD2/CBLN2/LRRC4C/SLITRK2/UNC13C/NPAS4/IL1RAPL1/SLC8A3/MYOT/FRMPD4/GRM5	63
BP	GO:0019221	cytokine-mediated signaling pathway	70/1563	496/18903	6.83114e-06	0.000483611	0.000402293	GSTP1/PLP2/IL6ST/IL1R1/CXCL9/LAPTM5/AXL/CXCL5/IL7R/CD4/LIFR/PADI2/CSF1R/IRAK3/CXCL12/IL1A/JAK3/CCL18/FZD4/IL2RB/LEPR/SPI1/IL33/CXCL13/FADD/KIT/ACKR1/SLIT2/LILRB4/CSF3R/TNFRSF18/LILRB2/TRAIP/CSF2RA/IL2RA/LILRB1/ZBP1/GREM2/CCL24/PALM3/IL12RB1/IL1RL1/LILRB5/TNF/NLRP6/TNFRSF4/CNTFR/IL21R/CCR4/CD300LF/PPBP/BIRC7/TNFSF18/XCR1/NR1H4/TNFSF11/IL36B/EPO/CCL26/GPR17/PF4/CTSG/CCR8/C1QTNF4/IL17A/CCL14/IL5RA/C…	70
BP	GO:0010959	regulation of metal ion transport	62/1563	423/18903	6.84519e-06	0.000483611	0.000402293	MYLK/G6PD/PDGFRB/FHL1/F2R/CXCL9/PCSK9/CD4/GEM/AGT/CXCL12/CORO1A/ADRA2A/JAK3/JPH2/APLNR/PLN/CACNA1C/ANK2/KCNMB1/ABCC9/RYR2/SLC8A1/ITGB3/ATP1A2/AKAP6/RGS4/F2RL3/CACNB2/LILRB2/KCNE4/CASQ2/LILRB1/TRPC1/PRKD1/KCNK3/KCNAB1/P2RX1/ATP1B2/RGN/PLP1/GRIN3B/SLC30A10/FGF14/MRLN/DRD1/ACTN2/NKAIN1/EPO/NKAIN4/ADCYAP1R1/DPP6/KCNA5/DRD2/DPP10/KCNE2/HRC/HAMP/CASQ1/KCNS2/LHCGR/LRRC52	62
BP	GO:0060193	positive regulation of lipase activity	18/1563	68/18903	6.87796e-06	0.000483611	0.000402293	PDGFRB/PDGFRA/HRAS/AGT/KIT/CD86/FGF2/ARHGAP6/APOA4/HTR2B/ADCYAP1R1/PLA2G5/NMUR1/GPIHBP1/P2RY12/AVPR1B/ADRA1A/PTH	18
BP	GO:0007586	digestion	28/1563	139/18903	8.29324e-06	0.000577292	0.000480222	PGC/MUC6/GKN1/PGA3/PGA5/AQP1/SCARB1/ADRA2A/PIR/CHIA/PPARGC1A/PGA4/CHIT1/PTGER3/HRH2/SST/GHRL/PRSS1/OXTR/APOA4/CCKBR/ABCG5/FGF10/TACR1/ENPP7/HAMP/IL17A/STATH	28
BP	GO:0098739	import across plasma membrane	36/1563	202/18903	8.88966e-06	0.000612682	0.000509661	SLC2A1/SLC7A5/THBS1/SLC3A2/ATP4A/SLC39A6/ATP4B/SLC5A6/RGS2/AGT/SLC2A10/TRPV4/CACNA1C/ABCC9/SLC8A1/SLC15A1/ATP1A2/RGS4/FOLR2/KCNJ16/KCNJ8/TRPV6/TNF/SLC1A2/P2RX1/ATP1B2/LRP2/SLC9C1/KCNJ10/SLC1A6/SLC24A4/KCNE2/CNGA3/SLC12A3/SLC8A3/SLC6A13	36
BP	GO:0032496	response to lipopolysaccharide	52/1563	339/18903	1.03543e-05	0.000706632	0.000587813	GSTP1/SLC7A5/ASS1/NR4A1/ATP4B/F2R/CXCL9/APOB/SCARB1/AKAP12/AXL/DIO2/ADM/CDK4/CXCL5/IRAK3/VCAM1/IDO1/MAOB/NOS2/IL1A/SPI1/CXCL13/HAVCR2/CD86/PTGER2/CYP1A1/LILRB2/LILRB1/FOXP3/DEFA5/KCNJ8/PALM3/TNF/LY86/DEFA6/CNR1/NLRP7/PPBP/NR1H4/IL36B/FGF10/CD80/KMO/EPO/PF4/CTSG/HAMP/OPRM1/ELANE/GATA1/DEFA3	52
BP	GO:0060191	regulation of lipase activity	21/1563	90/18903	1.05668e-05	0.00071413	0.000594051	PDGFRB/RGS2/PDGFRA/HRAS/AGT/KIT/APOC1/CD86/FGF2/ARHGAP6/APOA4/HTR2B/ADCYAP1R1/PLA2G5/APOC3/NMUR1/GPIHBP1/P2RY12/AVPR1B/ADRA1A/PTH	21
BP	GO:0050727	regulation of inflammatory response	60/1563	414/18903	1.36003e-05	0.000909263	0.000756373	GSTP1/IL6ST/IL1R1/KRT1/CXCL17/GPRC5B/RORA/AGT/IDO1/PBK/PTGIS/ALOX5/TRPV4/IL33/FOXF1/C2CD4A/ADORA2B/SYT11/SEMA7A/LRRK2/ALOX5AP/GPSM3/PTGER3/PLA2G7/TEK/F12/PDE2A/WFDC1/IL2RA/C1QTNF12/CST7/FOXP3/GHRL/ZBP1/SIGLEC10/CCL24/IL1RL1/SUCNR1/TNF/NLRP6/PLA2G2D/SLAMF8/CNR1/FFAR4/FCGR1A/NLRP7/TNFAIP8L2/TNFSF18/NR1H4/FPR2/TNFSF11/IGF1/GPR17/ENPP3/NLRP4/HAMP/CMA1/ADIPOQ/IL21/ELANE	60
BP	GO:0097530	granulocyte migration	30/1563	158/18903	1.37154e-05	0.000909263	0.000756373	THBS1/ITGA1/IL1R1/CXCL9/CXCL17/ITGB2/CXCL5/CSF1R/IL1A/CCL18/TRPV4/CXCL13/SLIT2/JAM3/ADGRE2/CSF3R/SCG2/VAV1/CCL24/CD300A/SLAMF8/PPBP/TNFSF18/CCL26/PF4/IL17A/CCL14/MSTN/CCL23/CCL16	30
BP	GO:0071674	mononuclear cell migration	36/1563	206/18903	1.39294e-05	0.000914738	0.000760927	THBS1/CXCL17/PADI2/APOD/CSF1R/CXCL12/CORO1A/S1PR1/CCL18/ALOX5/SPI1/TRPV4/ITGA4/CXCL13/FADD/SLIT2/ARTN/MYO1G/ITGB3/JAM2/PDGFD/AIF1/PLA2G7/CCL24/TNF/SLAMF8/TNFSF18/FPR2/TNFSF11/CCL26/CTSG/GCSAML/CCL14/MSTN/CCL23/CCL16	36
BP	GO:0042756	drinking behavior	7/1563	12/18903	1.42359e-05	0.000923281	0.000768034	AGT/EN1/MMP17/TACR1/HTR1B/DRD2/SLC24A4	7
BP	GO:0002685	regulation of leukocyte migration	39/1563	231/18903	1.43247e-05	0.000923281	0.000768034	THBS1/IL1R1/CXCL17/PADI2/APOD/CSF1R/CXCL12/CORO1A/IL1A/PGF/SPI1/TRPV4/ITGA4/IL33/CXCL13/FADD/SLIT2/GPSM3/ITGB3/JAM2/JAM3/PDGFD/AIF1/TNFRSF18/PLA2G7/LYVE1/CCL24/CD300A/TNF/SLAMF8/TNFSF18/FPR2/TACR1/F7/PRSS56/P2RY12/GCSAML/MSTN/ELANE	39
BP	GO:0002697	regulation of immune effector process	56/1563	379/18903	1.48275e-05	0.000943898	0.000785184	PGC/SLC7A5/A2M/GPI/IL1R1/CFH/LAPTM5/FGL2/AXL/ITGB2/GPRC5B/IL7R/IRAK3/TYROBP/NOS2/JAK3/NR4A3/SPI1/IL33/FOXF1/FADD/CLEC7A/ADORA2B/KIT/SEMA7A/LILRB4/ADGRE2/WAS/HAVCR2/CD86/VAV1/LILRB1/FOXP3/BATF/IL12RB1/CD300A/TNF/TNFRSF4/CR1/SLAMF8/CD1A/FCGR1A/BLK/TNFSF18/PRAM1/CD1D/CD80/PLA2G5/CD160/ENPP3/IL17A/CD1B/KLK3/ZPBP2/IL21/GATA1	56
BP	GO:0050927	positive regulation of positive chemotaxis	10/1563	25/18903	1.49158e-05	0.000943898	0.000785184	CXCL12/S1PR1/PGF/ARTN/SCG2/CCR4/NTRK3/FGF10/NTF3/F7	10
BP	GO:0043279	response to alkaloid	22/1563	99/18903	1.50891e-05	0.000946265	0.000787153	GPI/PPP1R1B/CCNA2/RYR1/FADD/RAD51/RYR2/EN1/SLC8A1/AIF1/RGS4/CASQ2/SLC1A2/OXTR/CNR1/DRD1/TACR1/GRM2/HTR1B/DRD2/OPRM1/PITX3	22
BP	GO:0001935	endothelial cell proliferation	35/1563	199/18903	1.58195e-05	0.000983213	0.000817888	THBS1/SULF1/NR4A1/NRARP/NR2F2/SCARB1/CD34/PTPRM/CXCL12/MMRN2/ALOX5/APLNR/PGF/ITGA4/PPP1R16B/FGF7/ITGB3/IGF2/TEK/SCG2/FGF2/TNFSF12/GHRL/PRKD1/CCL24/TNF/ATOH8/COL4A3/ALDH1A2/FGF10/HTR2B/CCL26/DBH/APELA/PROK1	35
BP	GO:0001936	regulation of endothelial cell proliferation	33/1563	183/18903	1.60915e-05	0.000991266	0.000824587	THBS1/SULF1/NR4A1/NRARP/NR2F2/PTPRM/CXCL12/MMRN2/ALOX5/APLNR/PGF/ITGA4/PPP1R16B/FGF7/ITGB3/IGF2/TEK/SCG2/FGF2/TNFSF12/GHRL/PRKD1/CCL24/TNF/ATOH8/COL4A3/ALDH1A2/FGF10/HTR2B/CCL26/DBH/APELA/PROK1	33
BP	GO:1903039	positive regulation of leukocyte cell-cell adhesion	44/1563	275/18903	1.69066e-05	0.00103234	0.000858754	IL6ST/HLA-DQA1/VNN1/SOX12/ITGB2/IL7R/CD4/VCAM1/CORO1A/IL1A/JAK3/ZBTB16/ALOX5/NR4A3/ITGA4/FADD/LILRB4/AIF1/HAVCR2/CD86/IGF2/HLA-DQB2/VAV1/LILRB2/IL2RA/SKAP1/LILRB1/FOXP3/IL12RB1/TNF/CR1/ICOS/SIRPB1/TNFSF11/IGF1/IL36B/CD1D/CD80/EPO/CD160/ACTL6B/SPTA1/IL21/ELANE	44
BP	GO:0019935	cyclic-nucleotide-mediated signaling	20/1563	86/18903	1.79398e-05	0.0010859	0.000903312	THBS1/AQP1/ADM/IRAG1/GUCY1A1/PDE3A/APLNR/ADORA2B/PRKG1/AKAP6/PDE2A/PDE7B/POMC/GIPR/ADCY2/FFAR4/HTR2B/SCTR/ADCYAP1/ADCYAP1R1	20
BP	GO:0010517	regulation of phospholipase activity	17/1563	66/18903	1.82156e-05	0.00109309	0.00090929	PDGFRB/RGS2/PDGFRA/HRAS/AGT/KIT/CD86/FGF2/ARHGAP6/HTR2B/ADCYAP1R1/PLA2G5/NMUR1/P2RY12/AVPR1B/ADRA1A/PTH	17
BP	GO:0051924	regulation of calcium ion transport	43/1563	268/18903	1.95707e-05	0.00116437	0.000968585	MYLK/G6PD/PDGFRB/F2R/CXCL9/CD4/GEM/AGT/CXCL12/CORO1A/ADRA2A/JAK3/JPH2/APLNR/PLN/CACNA1C/ANK2/RYR2/SLC8A1/ITGB3/ATP1A2/AKAP6/RGS4/F2RL3/CACNB2/LILRB2/CASQ2/LILRB1/TRPC1/PRKD1/P2RX1/RGN/PLP1/GRIN3B/MRLN/DRD1/EPO/ADCYAP1R1/DRD2/KCNE2/HRC/CASQ1/LHCGR	43
BP	GO:0030900	forebrain development	56/1563	383/18903	2.0165e-05	0.00118957	0.000989543	SLC2A1/TACC1/AQP1/H2AX/NR2F2/TACC3/AXL/ZEB1/CSF1R/NEFL/TYROBP/DLC1/CXCL12/DIXDC1/FAT4/SLIT2/SEMA7A/OTX1/RTN4R/PRKG1/LRRK2/SLC8A1/ATP1A2/BMERB1/FGF2/CDH2/PLXNA4/NDNF/WNT3A/SLC1A2/SSTR2/BCAN/RELN/OXTR/CHD5/ALDH1A2/ATP1B2/LHX1/DLX2/LRP2/GDF7/EOMES/DRD1/DLX1/VAX2/FGF10/CCKAR/CNTN2/DRD2/GBX2/P2RY12/SLC4A10/DCT/MGARP/PROP1/GSX2	56
BP	GO:0042220	response to cocaine	14/1563	48/18903	2.16566e-05	0.00125663	0.00104533	PPP1R1B/CCNA2/FADD/EN1/RGS4/SLC1A2/OXTR/CNR1/DRD1/GRM2/HTR1B/DRD2/OPRM1/PITX3	14
BP	GO:0098657	import into cell	41/1563	252/18903	2.16629e-05	0.00125663	0.00104533	SLC2A1/SLC7A5/THBS1/SLC3A2/ATP4A/SLC39A6/ATP4B/SLC5A6/RGS2/AGT/SLC2A10/TRPV4/ITGA4/CACNA1C/ABCC9/SLC8A1/ITGB3/SLC15A1/ATP1A2/RGS4/FOLR2/KCNJ16/KCNJ8/TRPV6/TNF/SLC1A2/P2RX1/ATP1B2/LRP2/DRD1/SLC9C1/SLC18A2/KCNJ10/SLC1A6/DRD2/SLC24A4/KCNE2/CNGA3/SLC12A3/SLC8A3/SLC6A13	41
BP	GO:0050926	regulation of positive chemotaxis	10/1563	26/18903	2.24454e-05	0.00129126	0.00107414	CXCL12/S1PR1/PGF/ARTN/SCG2/CCR4/NTRK3/FGF10/NTF3/F7	10
BP	GO:0034113	heterotypic cell-cell adhesion	16/1563	61/18903	2.49718e-05	0.00142483	0.00118525	MYADM/ITGB2/VCAM1/ITGAX/ITGA7/ITGA4/ITGB3/JAM3/LILRB2/SKAP1/TNF/CTNNA3/RNASE10/CD1D/ITGAD/ADIPOQ	16
BP	GO:0032945	negative regulation of mononuclear cell proliferation	20/1563	88/18903	2.56939e-05	0.00144689	0.0012036	PDE5A/TYROBP/IDO1/CRP/LILRB4/HAVCR2/CD86/LILRB2/IL2RA/LILRB1/FOXP3/MNDA/LST1/CD300A/CTLA4/PLA2G2D/CR1/BLK/CD80/TSPAN32	20
BP	GO:0009410	response to xenobiotic stimulus	61/1563	432/18903	2.57743e-05	0.00144689	0.0012036	GSTP1/THBS1/TXNIP/CDH3/SREBF1/MCM7/ASS1/MAP1B/UCHL1/CDK4/NFATC2/PTPRM/RORA/CA9/MAOB/PDE3A/NOS2/GSTM1/CYP1B1/FMO5/CBX7/PGF/DPEP1/RAD51/SLC8A1/TNFRSF11B/ITGB3/AADAC/CYP2U1/VAV1/SST/NKX6-1/AOX1/CYP1A1/SOX10/KCNK3/TNF/SLC1A2/GRIN2A/OXTR/SULT2A1/GSTA2/DRD1/CYP2C19/ABCG5/HTR2B/CYP46A1/GABRG3/ADCYAP1R1/GRM2/CYP2C8/HTR1B/DRD2/SCN11A/KCNE2/ADRA1A/GSTA3/ADIPOQ/SLC22A7/LHCGR/PTH	61
BP	GO:0034764	positive regulation of transmembrane transport	39/1563	237/18903	2.61734e-05	0.00145755	0.00121246	SLC7A5/G6PD/SORBS1/F2R/CXCL9/AGT/JPH2/APLNR/NR4A3/CLIP3/ANK2/KCNMB1/RYR2/AKAP6/F2RL3/CACNB2/C1QTNF12/TRPC1/KCNK3/ARC/SLC1A2/RELN/P2RX1/ATP1B2/RGN/PLP1/NLGN3/TERT/DRD1/IGF1/ACTN2/ADCYAP1R1/KCNE2/CASQ1/PIRT/ADIPOQ/LHCGR/PTH/LRRC52	39
BP	GO:0010763	positive regulation of fibroblast migration	8/1563	17/18903	2.64442e-05	0.00146094	0.00121529	THBS1/ACTA2/AQP1/AKAP12/DDR2/SLC8A1/ITGB3/PAK3	8
BP	GO:0060048	cardiac muscle contraction	27/1563	140/18903	2.71769e-05	0.00147236	0.00122478	TPM1/CCN2/RGS2/PDE5A/KCND3/CHGA/PLN/CACNA1C/SGCD/ANK2/ABCC9/RYR2/SLC8A1/ATP1A2/CACNB2/KCNE4/CASQ2/KCNJ8/CTNNA3/TNNI2/KCNA5/MYBPC3/KCNE2/HRC/MYL3/ADRA1A/SCN10A	27
BP	GO:0031032	actomyosin structure organization	35/1563	204/18903	2.72855e-05	0.00147236	0.00122478	MYH11/MYL9/PPFIA1/TPM1/PDGFRB/CCN2/FLNC/SORBS1/CNN1/RACGAP1/LMOD1/ELN/PDGFRA/FERMT2/CFL2/DLC1/LIMCH1/S1PR1/PGM5/RHPN1/TNNT1/WAS/MYOC/ARHGEF15/ARHGAP6/TMOD1/LDB3/FRMD3/TMEFF2/MYO18B/ACTN2/TACR1/MYPN/CASQ1/MYOZ2	35
BP	GO:1901888	regulation of cell junction assembly	35/1563	204/18903	2.72855e-05	0.00147236	0.00122478	THBS1/NTN1/FERMT2/APOD/AGT/DLC1/LIMCH1/APLNR/CLDN5/NEGR1/ABI3/TEK/FAM107A/MYOC/ARHGAP6/EPHA3/GHRL/WNT3A/TNF/NPTX1/OXTR/SYNDIG1/LRRC4B/NRXN1/NLGN3/NTRK3/SLITRK3/GPBAR1/MUSK/COLQ/ADGRB3/CBLN2/SLITRK2/IL17A/IL1RAPL1	35
BP	GO:0002237	response to molecule of bacterial origin	53/1563	360/18903	2.75074e-05	0.00147291	0.00122525	GSTP1/SLC7A5/ASS1/NR4A1/ATP4B/F2R/CXCL9/APOB/SCARB1/AKAP12/AXL/DIO2/ADM/CDK4/CXCL5/IRAK3/VCAM1/IDO1/MAOB/NOS2/IL1A/SSC5D/SPI1/CXCL13/HAVCR2/CD86/PTGER2/CYP1A1/LILRB2/LILRB1/FOXP3/DEFA5/KCNJ8/PALM3/TNF/LY86/DEFA6/CNR1/NLRP7/PPBP/NR1H4/IL36B/FGF10/CD80/KMO/EPO/PF4/CTSG/HAMP/OPRM1/ELANE/GATA1/DEFA3	53
BP	GO:1903169	regulation of calcium ion transmembrane transport	33/1563	188/18903	2.84781e-05	0.00151325	0.0012588	G6PD/F2R/CXCL9/GEM/CORO1A/ADRA2A/JPH2/APLNR/PLN/CACNA1C/ANK2/RYR2/SLC8A1/ITGB3/ATP1A2/AKAP6/F2RL3/CACNB2/CASQ2/TRPC1/PRKD1/P2RX1/RGN/PLP1/MRLN/DRD1/EPO/ADCYAP1R1/DRD2/KCNE2/HRC/CASQ1/LHCGR	33
BP	GO:0007599	hemostasis	38/1563	231/18903	3.32717e-05	0.00175458	0.00145955	THBS1/GPI/MYL9/IL6ST/F2R/KRT1/AXL/PDGFRA/CD34/PROS1/ADRA2A/F2RL2/F13A1/PRKG1/ITGB3/SCUBE1/WAS/COMP/F12/ALOX12/F2RL3/VAV1/MMRN1/WNT3A/P2RX1/F10/BLK/DGKB/PF4/F7/SERPIND1/PRSS56/TSPAN32/CTSG/P2RY12/DGKK/GATA1/CELA2A	38
BP	GO:0006942	regulation of striated muscle contraction	21/1563	97/18903	3.54502e-05	0.0018554	0.00154342	CCN2/NR4A1/RGS2/PDE5A/CHGA/TRPV4/PLN/CACNA1C/ANK2/RYR2/SLC8A1/ATP1A2/CASQ2/CTNNA3/MYBPC3/HRC/MYL3/CASQ1/ADRA1A/SLC8A3/SCN10A	21
BP	GO:0019226	transmission of nerve impulse	18/1563	76/18903	3.57934e-05	0.00185939	0.00154674	CACNA1H/AGT/NFASC/S1PR1/JAM3/SCN7A/GHRL/P2RX1/KCNA2/SCN3A/DRD1/DMRT3/SCN11A/CACNG5/OTOA/GJD2/CACNG7/SCN10A	18
BP	GO:0055006	cardiac cell development	20/1563	90/18903	3.63202e-05	0.00186799	0.00155389	MYH11/G6PD/PDGFRB/RGS2/PDGFRA/SPRY1/AGT/SORBS2/ALPK3/SGCD/SLC8A1/BVES/AKAP6/RGS4/PI16/MYO18B/IGF1/ACTN2/HAMP/ADRA1A	20
BP	GO:0055013	cardiac muscle cell development	19/1563	83/18903	3.64956e-05	0.00186799	0.00155389	MYH11/G6PD/PDGFRB/RGS2/PDGFRA/AGT/SORBS2/ALPK3/SGCD/SLC8A1/BVES/AKAP6/RGS4/PI16/MYO18B/IGF1/ACTN2/HAMP/ADRA1A	19
BP	GO:0032956	regulation of actin cytoskeleton organization	53/1563	365/18903	4.02303e-05	0.00204411	0.0017004	FSCN1/CTTN/SYNPO2/PPFIA1/TPM1/PDGFRB/MYADM/CCN2/IQANK1/ARHGDIB/LMOD1/ELN/PDGFRA/FERMT2/ARHGAP18/HRAS/CFL2/CSF1R/DLC1/CXCL12/CORO1A/ARHGEF19/LIMCH1/DAAM2/IL1A/S1PR1/DIXDC1/RHPN1/SLIT2/ITGB3/JAM3/WAS/ABI3/TEK/RGS4/FAM107A/MYOC/ARHGEF15/ARHGAP6/EPHA3/TMOD1/CCL24/KANK3/PAK3/TMEFF2/ACTN2/NTRK3/TACR1/CCL26/NTF3/CTNNA2/TMSB15B/SPTA1	53
BP	GO:0007596	blood coagulation	37/1563	225/18903	4.23003e-05	0.00212251	0.00176562	THBS1/MYL9/IL6ST/F2R/KRT1/AXL/PDGFRA/CD34/PROS1/ADRA2A/F2RL2/F13A1/PRKG1/ITGB3/SCUBE1/WAS/COMP/F12/ALOX12/F2RL3/VAV1/MMRN1/WNT3A/P2RX1/F10/BLK/DGKB/PF4/F7/SERPIND1/PRSS56/TSPAN32/CTSG/P2RY12/DGKK/GATA1/CELA2A	37
BP	GO:0050433	regulation of catecholamine secretion	15/1563	57/18903	4.26418e-05	0.00212251	0.00176562	AGT/CXCL12/ADRA2A/CHGA/SYT11/KCNB1/OXTR/CNR1/KCNA2/GRM2/HTR1B/DRD2/SYT15/CHRNA6/SYT6	15
BP	GO:0045471	response to ethanol	25/1563	128/18903	4.2688e-05	0.00212251	0.00176562	SREBF1/G6PD/RGS2/TP53INP1/VCAM1/MAOB/CLDN5/KCNMB1/RGS4/SLC2A4/TNF/GRIN2A/CNR1/NTRK3/TACR1/ADCYAP1R1/HTR1B/DRD2/HAMP/DBH/MSTN/GLRA2/OPRM1/ADIPOQ/PTH	25
BP	GO:0007229	integrin-mediated signaling pathway	23/1563	113/18903	4.34619e-05	0.00214566	0.00178487	TIMP1/CCN2/ITGA1/ADAMTS1/FERMT2/ITGB2/PLPP3/ITGA11/SLC2A10/LIMS2/LAMA2/ITGA8/ITGAX/ITGA7/ITGA4/SEMA7A/ITGB3/VAV1/PRKD1/ITGA10/PRAM1/TSPAN32/ITGAD	23
BP	GO:0043116	negative regulation of vascular permeability	8/1563	18/18903	4.41486e-05	0.00216421	0.00180031	AKAP12/FERMT2/ADM/PDE3A/CLDN5/SLIT2/PDE2A/SH3GL2	8
BP	GO:0021700	developmental maturation	46/1563	304/18903	4.62408e-05	0.00225092	0.00187244	CDH3/G6PD/MAP1B/CDC20/C1QA/AXL/BCL11A/NEFL/PDE3A/NTN4/S1PR1/ZBTB16/RUNX2/RYR1/CHRDL1/CLEC7A/CNGB1/LRRK2/RECK/MYOC/ARHGEF15/NKX6-1/TDRD5/SOX10/BHLHA15/BCAN/KCNB1/RELN/LGI4/ALDH1A2/PGR/NRXN1/PTPRN/SEZ6/IGF1/EPO/CNTN2/PTH1R/ADGRB3/SLC24A4/TDRD10/UNC13C/ACTL6B/IL21/IQCF1/PTH	46
BP	GO:0014072	response to isoquinoline alkaloid	10/1563	28/18903	4.75624e-05	0.00228332	0.00189939	GPI/PPP1R1B/FADD/AIF1/RGS4/CNR1/TACR1/DRD2/OPRM1/PITX3	10
BP	GO:0043278	response to morphine	10/1563	28/18903	4.75624e-05	0.00228332	0.00189939	GPI/PPP1R1B/FADD/AIF1/RGS4/CNR1/TACR1/DRD2/OPRM1/PITX3	10
BP	GO:0050731	positive regulation of peptidyl-tyrosine phosphorylation	33/1563	193/18903	4.90129e-05	0.00233684	0.00194391	IL6ST/PLPP3/GPRC5B/CD4/CSF1R/AGT/ADRA2A/ENPP2/GFRA1/KIT/FGF7/ITGB3/TNFRSF18/IGF2/DOCK3/GHRL/WNT3A/NOX4/TNF/RELN/FCGR1A/TNFSF18/IGF1/FGF10/CD80/EPO/NTF3/ADRA1A/ADIPOQ/IL21/CLEC6A/GATA1/GRM5	33
BP	GO:0014821	phasic smooth muscle contraction	9/1563	23/18903	4.95347e-05	0.00233906	0.00194576	KIT/PTGER3/TACR2/GHRL/HTR1D/SSTR2/DRD1/HTR2B/DRD2	9
BP	GO:0002699	positive regulation of immune effector process	41/1563	261/18903	4.97316e-05	0.00233906	0.00194576	PGC/SLC7A5/GPI/IL1R1/LAPTM5/ITGB2/GPRC5B/TYROBP/NOS2/NR4A3/SPI1/IL33/FOXF1/FADD/CLEC7A/ADORA2B/KIT/SEMA7A/ADGRE2/CD86/VAV1/LILRB1/FOXP3/IL12RB1/CD300A/TNF/TNFRSF4/CR1/CD1A/FCGR1A/BLK/CD1D/CD80/PLA2G5/CD160/ENPP3/IL17A/CD1B/KLK3/IL21/GATA1	41
BP	GO:1903305	regulation of regulated secretory pathway	27/1563	145/18903	5.16983e-05	0.00241373	0.00200787	CACNA1H/ITGB2/ADRA2A/SPI1/FOXF1/ADORA2B/SYT11/LRRK2/PRKCB/ADGRE2/CACNB2/CD300A/TRPV6/KCNB1/P2RX1/CNR1/BLK/PRAM1/DRD1/CHRM2/HTR1B/DRD2/SYT15/ADRA1A/CHRNA6/SYT6/GATA1	27
BP	GO:0007568	aging	30/1563	169/18903	5.20126e-05	0.00241373	0.00200787	TIMP1/SREBF1/PDGFRB/CCN2/ASS1/C1QA/ADM/APOD/AGT/VCAM1/NUDT1/GFRA1/KCNMB1/COMP/FGF2/CYP1A1/SLC1A2/RGN/KL/CNR1/NR5A1/KMO/EPO/KCNE2/HAMP/AVPR1B/ADRA1A/PITX3/KRT83/ADRB3	30
BP	GO:0050432	catecholamine secretion	15/1563	58/18903	5.31618e-05	0.00245072	0.00203864	AGT/CXCL12/ADRA2A/CHGA/SYT11/KCNB1/OXTR/CNR1/KCNA2/GRM2/HTR1B/DRD2/SYT15/CHRNA6/SYT6	15
BP	GO:0071621	granulocyte chemotaxis	25/1563	130/18903	5.5814e-05	0.00255606	0.00212627	THBS1/ITGA1/CXCL9/CXCL17/ITGB2/CXCL5/CSF1R/CCL18/TRPV4/CXCL13/SLIT2/JAM3/ADGRE2/CSF3R/SCG2/VAV1/CCL24/PPBP/TNFSF18/CCL26/PF4/CCL14/MSTN/CCL23/CCL16	25
BP	GO:0043270	positive regulation of ion transport	44/1563	289/18903	5.77682e-05	0.00262826	0.00218633	MYLK/G6PD/PDGFRB/FHL1/F2R/CXCL9/AGT/CXCL12/ADRA2A/IL1A/JAK3/JPH2/APLNR/ANK2/KCNMB1/RYR2/AKAP6/F2RL3/CACNB2/TACR2/TRPC1/KCNK3/ARC/KCNB1/RELN/P2RX1/OXTR/ATP1B2/RGN/PLP1/NLGN3/TNFSF11/DRD1/ACTN2/KMO/ADCYAP1R1/DRD2/KCNE2/CASQ1/P2RY12/AVPR1B/PIRT/LHCGR/LRRC52	44
BP	GO:0001508	action potential	27/1563	146/18903	5.85152e-05	0.00264496	0.00220022	CACNA1H/KCND3/CACNA1C/ANK2/RYR2/SLC8A1/ATP1A2/AKAP6/SCN7A/CACNB2/KCNE4/KCNJ8/TNF/KCNB1/P2RX1/CNR1/KCNA2/CTNNA3/SCN3A/DRD1/TACR1/KCNA5/SCN11A/KCNE2/ADRA1A/GJD2/SCN10A	27
BP	GO:0042698	ovulation cycle	17/1563	72/18903	6.10088e-05	0.00273252	0.00227306	A2M/ADAMTS1/AXL/PDGFRA/FZD4/CYP1B1/MMP19/SLIT2/OXTR/PGR/PTPRN/NR5A1/GDF10/MSTN/OPRM1/LHCGR/FSHR	17
BP	GO:0071675	regulation of mononuclear cell migration	24/1563	123/18903	6.12374e-05	0.00273252	0.00227306	THBS1/CXCL17/PADI2/APOD/CSF1R/CXCL12/CORO1A/SPI1/TRPV4/ITGA4/CXCL13/FADD/SLIT2/ITGB3/JAM2/PDGFD/AIF1/PLA2G7/TNF/SLAMF8/TNFSF18/FPR2/GCSAML/MSTN	24
BP	GO:0018108	peptidyl-tyrosine phosphorylation	54/1563	380/18903	6.17989e-05	0.00274001	0.00227929	IL6ST/PDGFRB/EPHB4/ERRFI1/AXL/DDR2/PDGFRA/ITGB2/PLPP3/GPRC5B/CD4/CSF1R/AGT/PBK/ADRA2A/JAK3/ENPP2/GFRA1/KIT/FGF7/ITGB3/LILRB4/PDGFD/TNFRSF18/SAMSN1/IGF2/TEK/EPHA3/ROS1/DOCK3/GHRL/WNT3A/CD300A/NOX4/TNF/RELN/FCGR1A/BLK/TNFSF18/IGF1/NTRK3/MUSK/FGF10/CD80/EPO/BMX/NTF3/ADRA1A/HIPK4/ADIPOQ/IL21/CLEC6A/GATA1/GRM5	54
BP	GO:0061337	cardiac conduction	21/1563	101/18903	6.64679e-05	0.00292837	0.00243598	AGT/KCND3/PLN/CACNA1C/ANK2/ABCC9/RYR2/SLC8A1/ATP1A2/CACNB2/KCNE4/CASQ2/TRPC1/ATP1B2/CTNNA3/KCNA5/KCNE2/HRC/SLC8A3/ATP2B3/SCN10A	21
BP	GO:0050817	coagulation	37/1563	230/18903	6.82942e-05	0.00298991	0.00248716	THBS1/MYL9/IL6ST/F2R/KRT1/AXL/PDGFRA/CD34/PROS1/ADRA2A/F2RL2/F13A1/PRKG1/ITGB3/SCUBE1/WAS/COMP/F12/ALOX12/F2RL3/VAV1/MMRN1/WNT3A/P2RX1/F10/BLK/DGKB/PF4/F7/SERPIND1/PRSS56/TSPAN32/CTSG/P2RY12/DGKK/GATA1/CELA2A	37
BP	GO:0002544	chronic inflammatory response	8/1563	19/18903	7.0734e-05	0.00307737	0.00255992	THBS1/VNN1/VCAM1/IDO1/CXCL13/ADORA2B/FOXP3/TNF	8
BP	GO:0018212	peptidyl-tyrosine modification	54/1563	382/18903	7.12058e-05	0.00307866	0.00256099	IL6ST/PDGFRB/EPHB4/ERRFI1/AXL/DDR2/PDGFRA/ITGB2/PLPP3/GPRC5B/CD4/CSF1R/AGT/PBK/ADRA2A/JAK3/ENPP2/GFRA1/KIT/FGF7/ITGB3/LILRB4/PDGFD/TNFRSF18/SAMSN1/IGF2/TEK/EPHA3/ROS1/DOCK3/GHRL/WNT3A/CD300A/NOX4/TNF/RELN/FCGR1A/BLK/TNFSF18/IGF1/NTRK3/MUSK/FGF10/CD80/EPO/BMX/NTF3/ADRA1A/HIPK4/ADIPOQ/IL21/CLEC6A/GATA1/GRM5	54
BP	GO:0050672	negative regulation of lymphocyte proliferation	19/1563	87/18903	7.25448e-05	0.00311169	0.00258846	PDE5A/TYROBP/IDO1/LILRB4/HAVCR2/CD86/LILRB2/IL2RA/LILRB1/FOXP3/MNDA/LST1/CD300A/CTLA4/PLA2G2D/CR1/BLK/CD80/TSPAN32	19
BP	GO:0048146	positive regulation of fibroblast proliferation	14/1563	53/18903	7.29126e-05	0.00311169	0.00258846	PDGFRB/AQP1/CCNB1/DDR2/PDGFRA/CDC6/CCNA2/CDK4/HRAS/AGT/ITGB3/PDGFD/IGF1/FGF10	14
BP	GO:0051937	catecholamine transport	17/1563	73/18903	7.34751e-05	0.00311169	0.00258846	AGT/CXCL12/ADRA2A/CHGA/SYT11/KCNB1/OXTR/CNR1/KCNA2/DRD1/SLC18A2/GRM2/HTR1B/DRD2/SYT15/CHRNA6/SYT6	17
BP	GO:1901342	regulation of vasculature development	51/1563	355/18903	7.37578e-05	0.00311169	0.00258846	THBS1/DCN/SULF1/AQP1/ADAMTS1/KRT1/STAB1/ADGRA2/ADM/CD34/PTPRM/ADAMTS9/AGT/PTGIS/IL1A/ALOX5/ENPP2/APLNR/ITGAX/CYP1B1/E2F2/PGF/CXCL13/HYAL1/CLDN5/HSPB6/PPP1R16B/PRKCB/RHOJ/ITGB3/RECK/TEK/FGF2/TNFSF12/GHRL/PRKD1/CCL24/CYSLTR1/TNF/COL4A3/CCBE1/TERT/PF4/CD160/ADGRB3/ANGPTL7/CMA1/APELA/KLK3/PROK1/CELA1	51
BP	GO:0042063	gliogenesis	46/1563	310/18903	7.49305e-05	0.00314212	0.00261378	NDRG1/SLC7A5/ANO1/IL6ST/C1QA/NTN1/PLPP3/CSF1R/PTPRB/DAAM2/LEPR/ASCL2/IL33/BMERB1/TSPAN2/MYOC/NKX6-1/FGF2/CDH2/SOX10/PRDM8/NCMAP/TNF/RELN/LGI4/ATP1B2/PLP1/DLX2/LRP2/EOMES/DRD1/DLX1/NTRK3/TRPC4/FGF10/ASPA/GPR17/KCNJ10/CNTN2/NKX6-2/P2RY12/SLC8A3/GCM1/PITX3/PHOX2B/GSX2	46
BP	GO:0050867	positive regulation of cell activation	63/1563	467/18903	7.62254e-05	0.00317728	0.00264303	THBS1/IL6ST/PDGFRB/CCN2/ACTA2/HLA-DQA1/AXL/VNN1/DDR2/SOX12/SOX15/ITGB2/NFATC2/IL7R/CD4/VCAM1/TYROBP/CORO1A/FCGR3A/IL1A/JAK3/ZBTB16/NR4A3/IL33/FADD/CLEC7A/ADORA2B/LRRK2/LILRB4/AIF1/HAVCR2/CD86/IGF2/HLA-DQB2/VAV1/LILRB2/IL2RA/LILRB1/FOXP3/WNT3A/IL12RB1/IL1RL1/TNF/TNFRSF4/CR1/ICOS/HAVCR1/SIRPB1/TNFSF11/IGF1/IL36B/CD1D/FGF10/CD80/TACR1/EPO/CD160/HAMP/ACTL6B/SPTA1/IL21/GATA1/SPACA3	63
BP	GO:0014808	release of sequestered calcium ion into cytosol by sarcoplasmic reticulum	11/1563	35/18903	7.7187e-05	0.00317928	0.0026447	RYR1/PLN/CACNA1C/ANK2/RYR2/SLC8A1/ATP1A2/AKAP6/CASQ2/HRC/CASQ1	11
BP	GO:0090075	relaxation of muscle	11/1563	35/18903	7.7187e-05	0.00317928	0.0026447	RGS2/PDE5A/KCNMA1/GUCY1A1/CHGA/PLN/ADORA2B/PRKG1/SLC8A1/ATP1A2/HRC	11
BP	GO:0034329	cell junction assembly	59/1563	430/18903	7.92932e-05	0.00324682	0.00270088	FSCN1/THBS1/CTTN/MAP1B/SORBS1/TRIP6/NTN1/FERMT2/APOD/AGT/DLC1/LIMCH1/APLNR/TRPV4/STON1/PCDH17/ANK2/CLDN5/ITGB3/JAM3/NEGR1/ABI3/TEK/FAM107A/MYOC/ARHGAP6/EPHA3/CDH2/CLDN6/GHRL/GPM6A/CDH19/WNT3A/TNF/NPTX1/OXTR/SYNDIG1/PCDHB2/LRRC4B/NRXN1/NLGN3/IGFN1/CLDN16/NR1H4/DRD1/ACTN2/NTRK3/SLITRK3/GPBAR1/MUSK/COLQ/ADGRB3/DRD2/CBLN2/SLITRK2/IL17A/NPAS4/IL1RAPL1/CDH20	59
BP	GO:1903524	positive regulation of blood circulation	12/1563	41/18903	8.02175e-05	0.00326546	0.00271638	TPM1/CCN2/RGS2/ADM/CHGA/RYR2/ATP1A2/RGS4/GHRL/HRC/ADRA1A/APELA	12
BP	GO:0030168	platelet activation	25/1563	133/18903	8.2333e-05	0.00333209	0.00277181	MYL9/IL6ST/F2R/AXL/PDGFRA/ADRA2A/F2RL2/PRKG1/ITGB3/COMP/ALOX12/F2RL3/VAV1/MMRN1/WNT3A/P2RX1/BLK/DGKB/PF4/TSPAN32/CTSG/P2RY12/DGKK/GATA1/CELA2A	25
BP	GO:0033627	cell adhesion mediated by integrin	19/1563	88/18903	8.54457e-05	0.00343808	0.00285998	FBN1/ITGA1/ITGB2/PLPP3/ITGA11/ITGA8/ITGAX/ITGA7/CYP1B1/ITGA4/CXCL13/ITGB3/JAM3/MMRN1/SKAP1/ITGA10/NEXMIF/P2RY12/ITGAD	19
BP	GO:0045576	mast cell activation	16/1563	67/18903	8.614e-05	0.00344609	0.00286664	NDRG1/LCP2/CHGA/NR4A3/FOXF1/ADORA2B/KIT/ADGRE2/LAT2/CD300A/CNR1/HAVCR1/BLK/CD300LF/ENPP3/GATA1	16
BP	GO:0060537	muscle tissue development	58/1563	422/18903	8.66683e-05	0.00344742	0.00286774	MYH11/MYLK/G6PD/TPM1/PDGFRB/NR4A1/NR2F2/ELN/RGS2/PDGFRA/SOX15/CFL2/ADAMTS9/AGT/SORBS2/ITGA8/S1PR1/ALPK3/JPH2/ITGA7/PGM5/RYR1/PLN/PPARGC1A/SGCD/TBX1/RYR2/SLC8A1/MYOCD/BVES/AKAP6/IGF2/RGS4/FGF2/PI16/ZFPM2/WNT3A/NOX4/ALDH1A2/TCF21/MYO18B/LRP2/EOMES/POPDC2/IGF1/ACTN2/KCNK2/COL19A1/MYBPC3/HAMP/MYL3/CASQ1/SMYD1/ADRA1A/MSTN/ANKRD33/MYOZ2/PHOX2B	58
BP	GO:0050863	regulation of T cell activation	53/1563	376/18903	8.92117e-05	0.00352843	0.00293513	IL6ST/NRARP/HLA-DQA1/LAPTM5/FGL2/VNN1/SOX12/PDE5A/ZEB1/IL7R/CD4/VCAM1/IDO1/CORO1A/IL1A/JAK3/ZBTB16/FADD/LILRB4/AIF1/HAVCR2/CD86/IGF2/HLA-DQB2/VAV1/LILRB2/IL2RA/LILRB1/FOXP3/BATF/TNFRSF9/IL12RB1/CD300A/TIGIT/CTLA4/PLA2G2D/CR1/ICOS/SIRPB1/TNFAIP8L2/TNFSF18/TNFSF11/IGF1/IL36B/CD1D/CD80/EPO/CD160/TSPAN32/CTSG/ACTL6B/SPTA1/IL21	53
BP	GO:0051250	negative regulation of lymphocyte activation	29/1563	166/18903	9.25084e-05	0.00355356	0.00295604	NRARP/LAPTM5/FGL2/AXL/PDE5A/TYROBP/IDO1/JAK3/LILRB4/HAVCR2/CD86/SAMSN1/LILRB2/IL2RA/LILRB1/FOXP3/MNDA/LST1/CD300A/TIGIT/CTLA4/PLA2G2D/CR1/BLK/TNFAIP8L2/TNFSF18/CD80/TSPAN32/CTSG	29
BP	GO:1904936	interneuron migration	7/1563	15/18903	9.25816e-05	0.00355356	0.00295604	NR2F2/RELN/FAT3/CCR4/DRD1/CNTN2/DRD2	7
BP	GO:0045765	regulation of angiogenesis	50/1563	349/18903	9.26606e-05	0.00355356	0.00295604	THBS1/DCN/SULF1/AQP1/ADAMTS1/KRT1/STAB1/ADGRA2/ADM/CD34/PTPRM/ADAMTS9/AGT/PTGIS/IL1A/ALOX5/ENPP2/APLNR/ITGAX/CYP1B1/E2F2/PGF/CXCL13/HYAL1/CLDN5/HSPB6/PPP1R16B/PRKCB/RHOJ/ITGB3/RECK/TEK/FGF2/TNFSF12/GHRL/PRKD1/CCL24/CYSLTR1/TNF/COL4A3/CCBE1/TERT/PF4/CD160/ADGRB3/CMA1/APELA/KLK3/PROK1/CELA1	50
BP	GO:0045055	regulated exocytosis	38/1563	242/18903	9.30335e-05	0.00355356	0.00295604	CACNA1H/ITGB2/CORO1A/FCGR3A/ADRA2A/CHGA/NR4A3/SPI1/FOXF1/ADORA2B/KIT/SYT11/LRRK2/PRKCB/ADGRE2/SNPH/LAT2/CACNB2/CD300A/TRPV6/KCNB1/P2RX1/GRIK5/CNR1/BLK/PRAM1/DRD1/RIMS1/CHRM2/HTR1B/DRD2/SYT15/ADRA1A/UNC13C/CHRNA6/KLRF2/SYT6/GATA1	38
BP	GO:0001975	response to amphetamine	10/1563	30/18903	9.34207e-05	0.00355356	0.00295604	PPP1R1B/NR4A1/RGS2/RGS4/GRIN2A/OXTR/DRD1/SLC18A2/DRD2/DBH	10
BP	GO:0007202	activation of phospholipase C activity	10/1563	30/18903	9.34207e-05	0.00355356	0.00295604	AGT/CD86/ARHGAP6/HTR2B/ADCYAP1R1/NMUR1/P2RY12/AVPR1B/ADRA1A/PTH	10
BP	GO:0007271	synaptic transmission, cholinergic	10/1563	30/18903	9.34207e-05	0.00355356	0.00295604	LAMA2/TACR2/RIC3/TACR1/LYPD1/COLQ/NALCN/SLC5A7/CHRFAM7A/CHRNA6	10
BP	GO:0008217	regulation of blood pressure	32/1563	191/18903	9.44648e-05	0.00355963	0.00296109	TPM1/ACTA2/NR2F2/F2R/ADM/CD34/AGT/GUCY1A1/NOS2/CHGA/ABCC9/NCALD/ATP1A2/CPA3/SUCNR1/TNF/POMC/P2RX1/OXTR/GRIP2/KL/CNR1/TACR1/CTSG/DRD2/AVPR1B/ADRA1A/CMA1/KLK3/ADIPOQ/UTS2B/ADRB3	32
BP	GO:0007612	learning	27/1563	150/18903	9.4603e-05	0.00355963	0.00296109	PPP1R1B/AGT/MAP1A/CLDN5/PRKAR2B/KIT/SYT11/EN1/ATP1A2/TACR2/B3GAT1/ARC/GRIN2A/RELN/NRXN1/NLGN3/DRD1/TACR1/TAFA2/CNTN2/ADGRB3/DRD2/DBH/NPAS4/SLC8A3/SORCS3/GRM5	27
BP	GO:0044557	relaxation of smooth muscle	6/1563	11/18903	0.000101591	0.00380203	0.00316273	RGS2/KCNMA1/GUCY1A1/ADORA2B/PRKG1/SLC8A1	6
BP	GO:1903514	release of sequestered calcium ion into cytosol by endoplasmic reticulum	11/1563	36/18903	0.000102899	0.00383039	0.00318632	RYR1/PLN/CACNA1C/ANK2/RYR2/SLC8A1/ATP1A2/AKAP6/CASQ2/HRC/CASQ1	11
BP	GO:0070296	sarcoplasmic reticulum calcium ion transport	12/1563	42/18903	0.000103921	0.00383408	0.00318939	RYR1/PLN/CACNA1C/ANK2/RYR2/SLC8A1/ATP1A2/AKAP6/CASQ2/MRLN/HRC/CASQ1	12
BP	GO:0030239	myofibril assembly	16/1563	68/18903	0.0001041	0.00383408	0.00318939	MYH11/MYL9/TPM1/PDGFRB/FLNC/LMOD1/PDGFRA/CFL2/PGM5/TNNT1/TMOD1/LDB3/ACTN2/MYPN/CASQ1/MYOZ2	16
BP	GO:0045932	negative regulation of muscle contraction	9/1563	25/18903	0.000106386	0.00389764	0.00324226	RGS2/PDE5A/KCNMA1/GUCY1A1/ADRA2A/ADORA2B/PRKG1/ATP1A2/TNNT1	9
BP	GO:0097305	response to alcohol	39/1563	253/18903	0.000113536	0.00413784	0.00344207	A2M/SREBF1/G6PD/KLF9/RGS2/TP53INP1/CDK4/NEFL/VCAM1/MAOB/ADCY5/CYP1B1/CLDN5/KCNMB1/RAD51/SLIT2/RGS4/PTGER2/SLC2A4/FOXP3/TNF/GRIN2A/ADCY2/CNR1/NTRK3/TACR1/ADCYAP1R1/F7/HTR1B/DRD2/HAMP/DBH/NPAS4/MSTN/SLC12A3/GLRA2/OPRM1/ADIPOQ/PTH	39
BP	GO:0007613	memory	23/1563	120/18903	0.000114829	0.00416316	0.00346313	MAP1A/CALB1/ITGA8/SYT11/SLC2A4/S100B/ARC/GRIN2A/RELN/OXTR/CNR1/DRD1/KCNK2/MUSK/TACR1/TAFA2/NTF3/DRD2/DBH/NPAS4/SLC8A3/SORCS3/GRIA1	23
BP	GO:0070098	chemokine-mediated signaling pathway	19/1563	90/18903	0.000117463	0.00423659	0.00352422	CXCL9/CXCL5/PADI2/CXCL12/CCL18/CXCL13/ACKR1/SLIT2/CCL24/CCR4/PPBP/XCR1/CCL26/GPR17/PF4/CCR8/CCL14/CCL23/CCL16	19
BP	GO:0001505	regulation of neurotransmitter levels	35/1563	219/18903	0.000121119	0.00433326	0.00360463	NR4A1/MAOB/PTPRN2/ADRA2A/ADORA2B/SYT11/LRRK2/PRKCB/ITGB3/ATP1A2/SNPH/CACNB2/TACR2/LIN7A/SLC1A2/P2RX1/GRIK5/NRXN1/CNR1/DRD1/RIMS1/KMO/CHRM2/COLQ/SLC18A2/KCNJ10/SLC1A6/HTR1B/SLC5A7/DRD2/DBH/ADRA1A/UNC13C/CHRNA6/SLC6A13	35
BP	GO:0022617	extracellular matrix disassembly	15/1563	62/18903	0.000121389	0.00433326	0.00360463	FSCN1/MMP7/LCP1/MMP13/DDR2/ADAMTS4/MMP19/ADAMTS5/HPN/PRSS1/CTSG/KLK4/CMA1/MMP20/ELANE	15
BP	GO:0022408	negative regulation of cell-cell adhesion	33/1563	202/18903	0.000122011	0.00433326	0.00360463	MYADM/ASS1/NRARP/LAPTM5/FGL2/PDE5A/CXCL12/IDO1/JAK3/SPI1/TRPV4/PRKG1/LILRB4/HAVCR2/CD86/ALOX12/LILRB2/IL2RA/LILRB1/FOXP3/B4GALNT2/CD300A/TIGIT/CTLA4/PLA2G2D/CR1/TNFAIP8L2/NEXMIF/TNFSF18/CD80/TSPAN32/CTSG/ADIPOQ	33
BP	GO:0043114	regulation of vascular permeability	13/1563	49/18903	0.000124865	0.00435903	0.00362607	AKAP12/FERMT2/ADM/PDE3A/TRPV4/C2CD4A/CLDN5/SLIT2/TEK/PDE2A/TACR2/TACR1/SH3GL2	13
BP	GO:0045933	positive regulation of muscle contraction	13/1563	49/18903	0.000124865	0.00435903	0.00362607	CTTN/CCN2/F2R/RGS2/CHGA/TRPV4/KIT/MYOCD/TACR2/GHRL/OXTR/TACR1/ADRA1A	13
BP	GO:0055002	striated muscle cell development	16/1563	69/18903	0.000125251	0.00435903	0.00362607	MYH11/MYL9/TPM1/PDGFRB/FLNC/LMOD1/PDGFRA/CFL2/PGM5/TNNT1/TMOD1/LDB3/ACTN2/MYPN/CASQ1/MYOZ2	16
BP	GO:0002507	tolerance induction	10/1563	31/18903	0.000127746	0.00435903	0.00362607	IRAK3/IDO1/LILRB4/HAVCR2/LILRB2/IL2RA/FOXP3/ICOS/CCR4/BLK	10
BP	GO:0003298	physiological muscle hypertrophy	10/1563	31/18903	0.000127746	0.00435903	0.00362607	G6PD/RGS2/AGT/SORBS2/AKAP6/RGS4/PI16/IGF1/HAMP/ADRA1A	10
BP	GO:0003301	physiological cardiac muscle hypertrophy	10/1563	31/18903	0.000127746	0.00435903	0.00362607	G6PD/RGS2/AGT/SORBS2/AKAP6/RGS4/PI16/IGF1/HAMP/ADRA1A	10
BP	GO:0010880	regulation of release of sequestered calcium ion into cytosol by sarcoplasmic reticulum	10/1563	31/18903	0.000127746	0.00435903	0.00362607	PLN/CACNA1C/ANK2/RYR2/SLC8A1/ATP1A2/AKAP6/CASQ2/HRC/CASQ1	10
BP	GO:0061049	cell growth involved in cardiac muscle cell development	10/1563	31/18903	0.000127746	0.00435903	0.00362607	G6PD/RGS2/AGT/SORBS2/AKAP6/RGS4/PI16/IGF1/HAMP/ADRA1A	10
BP	GO:0007162	negative regulation of cell adhesion	45/1563	308/18903	0.000128831	0.00437461	0.00363903	THBS1/MYADM/ASS1/NRARP/LAPTM5/FGL2/PDE5A/APOD/DLC1/CXCL12/IDO1/JAK3/FZD4/PLXNC1/CYP1B1/SPI1/TRPV4/PRKG1/LILRB4/JAM3/HAVCR2/CD86/ALOX12/FAM107A/MYOC/ARHGAP6/ADAMDEC1/LILRB2/PLXNA4/IL2RA/LILRB1/FOXP3/B4GALNT2/CD300A/TIGIT/CTLA4/PLA2G2D/CR1/TNFAIP8L2/NEXMIF/TNFSF18/CD80/TSPAN32/CTSG/ADIPOQ	45
BP	GO:0031644	regulation of nervous system process	26/1563	145/18903	0.000134893	0.0045582	0.00379175	F2R/AGT/IL1A/ITGAX/IL33/LRRK2/JAM2/RGS4/CST7/SOX10/GHRL/NCMAP/CNIH2/TNF/GRIN2A/NPTX1/RELN/NRXN1/BEGAIN/NLGN3/RIMS1/TMEM100/SCN11A/CACNG5/SLC8A3/OPRM1	26
BP	GO:0071312	cellular response to alkaloid	11/1563	37/18903	0.000135573	0.00455904	0.00379245	PPP1R1B/CCNA2/RYR1/RAD51/RYR2/SLC8A1/AIF1/CASQ2/SLC1A2/HTR1B/OPRM1	11
BP	GO:0036293	response to decreased oxygen levels	45/1563	309/18903	0.00013899	0.00463615	0.00385659	NDRG1/SLC2A1/THBS1/CCN2/AQP1/SOD3/DDR2/ADM/CCNA2/KCNMA1/CD34/RORA/VCAM1/ITPR1/CXCL12/CA9/NOS2/PTGIS/IL1A/RYR1/PGF/ASCL2/HILPDA/KCNMB1/HIF3A/RYR2/SLC8A1/MYOCD/CYP1A1/SLC2A4/NDNF/KCNK3/TNF/OXTR/TERT/KCNK2/EPO/FMN2/KCNA5/F7/DRD2/CPEB1/SLC8A3/ADIPOQ/MGARP	45
BP	GO:0050832	defense response to fungus	14/1563	56/18903	0.000139198	0.00463615	0.00385659	GAPDH/CHGA/SPI1/CLEC7A/DEFA5/ZBP1/DEFA6/PLA2G5/CTSG/HAMP/IL17A/CLEC6A/ELANE/DEFA3	14
BP	GO:0002683	negative regulation of immune system process	60/1563	449/18903	0.000145575	0.00481936	0.004009	A2M/THBS1/FBN1/NRARP/TSC22D3/C1QC/LAPTM5/FGL2/AXL/PDE5A/IL7R/PADI2/APOD/IRAK3/TYROBP/CXCL12/IDO1/JAK3/SPI1/IL33/FOXF1/FADD/SYT11/SLIT2/TNFRSF11B/LILRB4/HAVCR2/CD86/SAMSN1/LILRB2/IL2RA/LILRB1/CST7/FOXP3/MNDA/LST1/CD300A/TIGIT/IL1RL1/CTLA4/TNF/NLRP6/PLA2G2D/CR1/SLAMF8/CNR1/BLK/CD300LF/TNFAIP8L2/TNFSF18/CD80/GPR17/CD160/TSPAN32/CTSG/TMEM178A/DRD2/ENPP3/ADIPOQ/ZPBP2	60
BP	GO:0070482	response to oxygen levels	48/1563	337/18903	0.000146083	0.00481936	0.004009	NDRG1/SLC2A1/SLC7A5/THBS1/PDGFRB/CCN2/AQP1/SOD3/DDR2/ADM/CCNA2/KCNMA1/CD34/RORA/VCAM1/ITPR1/GUCY1A1/CXCL12/CA9/NOS2/PTGIS/IL1A/RYR1/PGF/ASCL2/HILPDA/KCNMB1/HIF3A/RYR2/SLC8A1/MYOCD/CYP1A1/SLC2A4/NDNF/KCNK3/TNF/OXTR/TERT/KCNK2/EPO/FMN2/KCNA5/F7/DRD2/CPEB1/SLC8A3/ADIPOQ/MGARP	48
BP	GO:0035235	ionotropic glutamate receptor signaling pathway	9/1563	26/18903	0.000150825	0.00492609	0.00409778	GRIN2A/GRIK5/PLP1/GRIN3B/GRIK3/GRIA4/GRIA3/GRIA2/GRIA1	9
BP	GO:1990806	ligand-gated ion channel signaling pathway	9/1563	26/18903	0.000150825	0.00492609	0.00409778	GRIN2A/GRIK5/PLP1/GRIN3B/GRIK3/GRIA4/GRIA3/GRIA2/GRIA1	9
BP	GO:0050671	positive regulation of lymphocyte proliferation	26/1563	146/18903	0.000151441	0.00492609	0.00409778	IL6ST/NFATC2/VCAM1/CORO1A/FCGR3A/IL1A/JAK3/FADD/AIF1/HAVCR2/CD86/IGF2/LILRB2/IL2RA/FOXP3/WNT3A/IL12RB1/TNFRSF4/IGF1/CD1D/FGF10/CD80/TACR1/EPO/SPTA1/IL21	26
BP	GO:0061469	regulation of type B pancreatic cell proliferation	7/1563	16/18903	0.000152849	0.00494874	0.00411662	NR4A1/ERRFI1/CDK4/NR4A3/WNT3A/PTPRN/PHOX2B	7
BP	GO:1904064	positive regulation of cation transmembrane transport	29/1563	171/18903	0.000158415	0.0051052	0.00424678	G6PD/F2R/CXCL9/AGT/JPH2/APLNR/ANK2/KCNMB1/RYR2/AKAP6/F2RL3/CACNB2/TRPC1/KCNK3/ARC/RELN/P2RX1/ATP1B2/RGN/PLP1/NLGN3/DRD1/ACTN2/ADCYAP1R1/KCNE2/CASQ1/PIRT/LHCGR/LRRC52	29
BP	GO:0002029	desensitization of G protein-coupled receptor signaling pathway	8/1563	21/18903	0.000163894	0.00523333	0.00435336	ADM/APLNR/GIPR/HTR2B/HTR1B/DRD2/APELA/GRM5	8
BP	GO:0022401	negative adaptation of signaling pathway	8/1563	21/18903	0.000163894	0.00523333	0.00435336	ADM/APLNR/GIPR/HTR2B/HTR1B/DRD2/APELA/GRM5	8
BP	GO:0001938	positive regulation of endothelial cell proliferation	22/1563	115/18903	0.000164837	0.00523941	0.00435841	NR4A1/NRARP/CXCL12/APLNR/PGF/ITGA4/PPP1R16B/FGF7/ITGB3/IGF2/TEK/SCG2/FGF2/TNFSF12/GHRL/PRKD1/CCL24/FGF10/HTR2B/CCL26/APELA/PROK1	22
BP	GO:0048545	response to steroid hormone	48/1563	339/18903	0.00016849	0.00533117	0.00443474	A2M/THBS1/TXNIP/GPI/SREBF1/CCN2/ASS1/ERRFI1/KANK2/AQP1/KLF9/ADM/PADI2/NEFL/MAOB/CYP1B1/NR4A3/SLIT2/NR3C2/AIF1/ATP1A2/FAM107A/PTGER2/SST/ESRRG/FIBIN/SOX10/LMO3/TNF/AQP4/SSTR2/OXTR/PGR/ZNF366/TCF21/SOX30/NTRK3/TACR1/EPO/ESRRB/HTR1B/CNGA3/NPAS4/MSTN/SLC12A3/ADIPOQ/MGARP/DEFA3	48
BP	GO:0014075	response to amine	12/1563	44/18903	0.000169743	0.00534652	0.00444751	PPP1R1B/ASS1/NR4A1/RGS2/GLDC/RGS4/GRIN2A/OXTR/DRD1/SLC18A2/DRD2/DBH	12
BP	GO:0008277	regulation of G protein-coupled receptor signaling pathway	25/1563	139/18903	0.000171209	0.0053684	0.00446572	RGS5/RGS1/RGS2/ADM/APLNR/CHGA/ITGB3/RGS4/GNG7/GPRASP1/GIPR/PHF24/RGS11/HTR2B/PTGDR2/ADCYAP1/CNTN2/RGS13/HTR1B/DRD2/SLC24A4/KCTD8/APELA/OPRM1/GRM5	25
BP	GO:0060087	relaxation of vascular associated smooth muscle	5/1563	8/18903	0.000173877	0.00540426	0.00449554	RGS2/KCNMA1/GUCY1A1/ADORA2B/PRKG1	5
BP	GO:0050678	regulation of epithelial cell proliferation	56/1563	414/18903	0.000173905	0.00540426	0.00449554	THBS1/CDH3/SULF1/NR4A1/ERRFI1/NRARP/NR2F2/KLF9/CDK4/ZEB1/UHRF1/PTPRM/HRAS/CXCL12/MMRN2/LIMS2/ALOX5/RUNX2/APLNR/NR4A3/PGF/ITGA4/HYAL1/PPP1R16B/TBX1/FGF7/ITGB3/IGF2/TEK/SCG2/FGF2/HPN/TNFSF12/GHRL/PRKD1/CCL24/WNT3A/TNF/ATOH8/COL4A3/ALDH1A2/PGR/RGN/PTPRN/NKX2-8/IGF1/GPBAR1/FGF10/HTR2B/TACR1/CCL26/DRD2/DBH/APELA/PHOX2B/PROK1	56
BP	GO:0050918	positive chemotaxis	15/1563	64/18903	0.000177848	0.00548217	0.00456036	CXCL12/CORO1A/S1PR1/PGF/ARTN/FGF7/SCG2/FGF2/CCR4/FPR2/NTRK3/FGF10/NTF3/F7/CCL16	15
BP	GO:0050673	epithelial cell proliferation	63/1563	481/18903	0.000177987	0.00548217	0.00456036	THBS1/CDH3/SULF1/NR4A1/ERRFI1/NRARP/NR2F2/KLF9/SCARB1/CD34/CDK4/ZEB1/UHRF1/PTPRM/HRAS/CXCL12/MMRN2/LIMS2/ALOX5/RUNX2/APLNR/NR4A3/PGF/ITGA4/HYAL1/KIT/PPP1R16B/TBX1/FGF7/ITGB3/IGF2/TEK/SCG2/NKX6-1/FGF2/HPN/TNFSF12/GHRL/PRKD1/CCL24/WNT3A/TNF/ATOH8/COL4A3/ALDH1A2/PGR/RGN/PTPRN/NKX2-8/TNFSF11/IGF1/GPBAR1/FGF10/HTR2B/TACR1/CCL26/DRD2/KRT2/DBH/FABP7/APELA/PHOX2B/PROK1	63
BP	GO:0002548	monocyte chemotaxis	16/1563	71/18903	0.000179034	0.00549012	0.00456697	CXCL17/CXCL12/CCL18/SLIT2/AIF1/PLA2G7/CCL24/SLAMF8/TNFSF18/FPR2/TNFSF11/CCL26/CTSG/CCL14/CCL23/CCL16	16
BP	GO:0007631	feeding behavior	21/1563	108/18903	0.000181394	0.00553808	0.00460686	UCHL1/AGT/NR4A3/LEPR/EN1/NPW/NEGR1/SGIP1/GHRL/MMP17/OXTR/CNTFR/CNR1/DRD1/TACR1/CNTN2/HTR1B/DRD2/SLC24A4/OPRM1/ADRB3	21
BP	GO:1904427	positive regulation of calcium ion transmembrane transport	19/1563	93/18903	0.000185276	0.00563192	0.00468493	G6PD/F2R/CXCL9/JPH2/APLNR/ANK2/RYR2/AKAP6/F2RL3/CACNB2/TRPC1/P2RX1/RGN/PLP1/DRD1/ADCYAP1R1/KCNE2/CASQ1/LHCGR	19
BP	GO:0050679	positive regulation of epithelial cell proliferation	35/1563	224/18903	0.000190445	0.00576385	0.00479468	CDH3/NR4A1/NRARP/HRAS/CXCL12/RUNX2/APLNR/NR4A3/PGF/ITGA4/HYAL1/PPP1R16B/TBX1/FGF7/ITGB3/IGF2/TEK/SCG2/FGF2/HPN/TNFSF12/GHRL/PRKD1/CCL24/WNT3A/TNF/PTPRN/IGF1/GPBAR1/FGF10/HTR2B/TACR1/CCL26/APELA/PROK1	35
BP	GO:0010038	response to metal ion	50/1563	360/18903	0.00020053	0.0060428	0.00502672	NDRG1/THBS1/TXNIP/GPI/G6PD/ASS1/AQP1/SOD3/KCNMA1/CACNA1H/MT1G/VCAM1/MAOB/IL1A/RYR1/NUDT1/DPEP1/KCNMB1/TESMIN/KIT/SYT11/LRRK2/RYR2/ALOX5AP/TNFRSF11B/CYP1A1/FIBIN/CASQ2/TRPC1/RASGRP2/TRPV6/KCNK3/SUCNR1/KCNB1/GIPR/NPTX1/DLG2/HSD17B1/SLC30A10/TERT/MT1A/KCNJ10/DRD2/SYT15/HAMP/CNGA3/GLRA2/SYT6/PTH/TSHB	50
BP	GO:0001666	response to hypoxia	43/1563	296/18903	0.000204442	0.00613416	0.00510271	NDRG1/SLC2A1/THBS1/AQP1/SOD3/DDR2/ADM/CCNA2/KCNMA1/CD34/RORA/VCAM1/ITPR1/CXCL12/CA9/NOS2/PTGIS/IL1A/RYR1/PGF/ASCL2/HILPDA/KCNMB1/HIF3A/RYR2/SLC8A1/MYOCD/CYP1A1/SLC2A4/NDNF/KCNK3/TNF/TERT/KCNK2/EPO/FMN2/KCNA5/F7/DRD2/CPEB1/SLC8A3/ADIPOQ/MGARP	43
BP	GO:0042129	regulation of T cell proliferation	30/1563	182/18903	0.00020686	0.00618005	0.00514089	IL6ST/PDE5A/VCAM1/IDO1/CORO1A/IL1A/JAK3/FADD/LILRB4/AIF1/HAVCR2/CD86/IGF2/LILRB2/IL2RA/LILRB1/FOXP3/TNFRSF9/IL12RB1/CTLA4/PLA2G2D/CR1/TNFSF18/IGF1/CD1D/CD80/EPO/TSPAN32/SPTA1/IL21	30
BP	GO:0051953	negative regulation of amine transport	9/1563	27/18903	0.00020973	0.00623903	0.00518995	RGS2/ADRA2A/CHGA/SYT11/RGS4/TNF/CNR1/HTR1B/DRD2	9
BP	GO:0032946	positive regulation of mononuclear cell proliferation	26/1563	149/18903	0.00021245	0.00626837	0.00521436	IL6ST/NFATC2/VCAM1/CORO1A/FCGR3A/IL1A/JAK3/FADD/AIF1/HAVCR2/CD86/IGF2/LILRB2/IL2RA/FOXP3/WNT3A/IL12RB1/TNFRSF4/IGF1/CD1D/FGF10/CD80/TACR1/EPO/SPTA1/IL21	26
BP	GO:0009743	response to carbohydrate	36/1563	234/18903	0.000212518	0.00626837	0.00521436	THBS1/TXNIP/ANO1/SREBF1/CCN2/MAP1B/APOB/CDT1/ZBTB20/PTPRN2/ADRA2A/IL1A/ADCY5/RUNX2/CLEC7A/COLEC12/PRKCB/SLC8A1/NKX6-1/C1QTNF12/GHRL/NOX4/TNF/AQP4/KCNB1/GIPR/NPTX1/GRIK5/COL4A3/PTPRN/PNPLA3/GCKR/NR1H4/MAFA/CMA1/ADIPOQ	36
BP	GO:0014063	negative regulation of serotonin secretion	4/1563	5/18903	0.000217522	0.00630904	0.00524819	MAOB/LILRB1/CNR1/HTR1B	4
BP	GO:0032224	positive regulation of synaptic transmission, cholinergic	4/1563	5/18903	0.000217522	0.00630904	0.00524819	LAMA2/TACR2/TACR1/NALCN	4
BP	GO:0035106	operant conditioning	4/1563	5/18903	0.000217522	0.00630904	0.00524819	AGT/TACR2/DRD1/TACR1	4
BP	GO:1903413	cellular response to bile acid	4/1563	5/18903	0.000217522	0.00630904	0.00524819	KCNMB1/NR1H4/GPBAR1/HAMP	4
BP	GO:0051962	positive regulation of nervous system development	41/1563	279/18903	0.000221808	0.00640665	0.00532939	SLC7A5/IL6ST/MAP1B/NTN1/NEFL/CXCL12/PLXNC1/DIXDC1/IL33/KIT/SLIT2/SEMA7A/NKX6-1/FGF2/PLXNA4/SOX10/GHRL/WNT3A/MAP6/TNF/RELN/OXTR/SYNDIG1/LRRC4B/NRXN1/PAK3/NLGN3/LRP2/SLITRK3/ASPA/ADGRB3/DRD2/NKX6-2/CBLN2/SLITRK2/DCT/IL1RAPL1/OPRM1/TRPC5/GRM5/GSX2	41
BP	GO:0050878	regulation of body fluid levels	53/1563	390/18903	0.000228081	0.00656062	0.00545747	THBS1/GPI/ANO1/MYL9/IL6ST/AQP1/F2R/KRT1/AXL/PDGFRA/ADM/PRKACB/CD34/PROS1/ADRA2A/APLNR/TRPV4/F2RL2/F13A1/SOCS2/PRKG1/ITGB3/SCUBE1/ALOX12B/WAS/COMP/F12/ALOX12/F2RL3/VAV1/MMRN1/WNT3A/AQP4/NLRP6/P2RX1/OXTR/F10/BLK/DGKB/FGF10/TACR1/PF4/F7/SERPIND1/PRSS56/TSPAN32/CTSG/DRD2/P2RY12/DGKK/STATH/GATA1/CELA2A	53
BP	GO:0048145	regulation of fibroblast proliferation	18/1563	87/18903	0.000229661	0.00657889	0.00547267	GSTP1/PDGFRB/AQP1/CCNB1/DDR2/PDGFRA/CDC6/CCNA2/TP53INP1/CDK4/HRAS/AGT/ITGB3/PDGFD/CD300A/IGF1/FGF10/IFI30	18
BP	GO:0050807	regulation of synapse organization	33/1563	209/18903	0.000235062	0.00666631	0.00554539	CDC20/NTN1/LRRK2/NEGR1/ABI3/ARHGEF15/CDH2/LILRB2/GHRL/GPM6A/WNT3A/TNF/ARC/NPTX1/RELN/OXTR/SYNDIG1/LRRC4B/NRXN1/PAK3/NLGN3/NTRK3/SLITRK3/MUSK/COLQ/CTNNA2/ADGRB3/PPFIA2/DRD2/CBLN2/SLITRK2/IL1RAPL1/FRMPD4	33
BP	GO:0010720	positive regulation of cell development	44/1563	307/18903	0.00023542	0.00666631	0.00554539	OLFM4/SLC7A5/IL6ST/MYADM/MAP1B/NTN1/FERMT2/PDE5A/NEFL/TYROBP/CXCL12/PDE3A/LIMS2/PLXNC1/DIXDC1/IL33/CLEC7A/CLDN5/KIT/SLIT2/SEMA7A/ITGB3/MYOC/NKX6-1/FGF2/PLXNA4/SOX10/WNT3A/MAP6/TNF/RELN/PAK3/LRP2/TNFSF11/ASPA/DRD2/NKX6-2/DCT/IL1RAPL1/OPRM1/ADIPOQ/TRPC5/GRM5/GSX2	44
BP	GO:0007218	neuropeptide signaling pathway	21/1563	110/18903	0.00023677	0.00666631	0.00554539	CPE/NXPH4/NMB/NPW/CYSLTR1/QRFPR/SSTR2/POMC/NPFFR1/NXPH3/SORCS1/PTGDR2/ADCYAP1/NMUR1/KISS1R/SORCS3/GLRA2/OPRM1/TAC1/GALR1/MC2R	21
BP	GO:0048660	regulation of smooth muscle cell proliferation	29/1563	175/18903	0.000238497	0.00666631	0.00554539	THBS1/TPM1/PDGFRB/CNN1/ADAMTS1/ELN/DDR2/APOD/AGT/S1PR1/NR4A3/PPARGC1A/OGN/PRKG1/RBPMS2/MYOCD/ITGB3/PDGFD/AIF1/FGF2/TNF/TERT/IGF1/TACR1/VIPR2/HTR1B/DBH/ADIPOQ/ELANE	29
BP	GO:0010881	regulation of cardiac muscle contraction by regulation of the release of sequestered calcium ion	8/1563	22/18903	0.000238957	0.00666631	0.00554539	PLN/CACNA1C/ANK2/RYR2/SLC8A1/ATP1A2/CASQ2/HRC	8
BP	GO:0007215	glutamate receptor signaling pathway	13/1563	52/18903	0.000239059	0.00666631	0.00554539	KCNB1/GRIN2A/GRIK5/FRRS1L/PLP1/GRIN3B/GRIK3/GRIA4/GRM2/GRIA3/GRIA2/GRIA1/GRM5	13
BP	GO:0033189	response to vitamin A	7/1563	17/18903	0.000241332	0.00666631	0.00554539	MAP1B/LRAT/CYP1A1/ALDH1A2/EPO/HAMP/TSHB	7
BP	GO:0055119	relaxation of cardiac muscle	7/1563	17/18903	0.000241332	0.00666631	0.00554539	RGS2/PDE5A/CHGA/PLN/SLC8A1/ATP1A2/HRC	7
BP	GO:0072224	metanephric glomerulus development	7/1563	17/18903	0.000241332	0.00666631	0.00554539	PDGFRB/AQP1/PDGFRA/CD34/TCF21/LHX1/ADIPOQ	7
BP	GO:0010001	glial cell differentiation	35/1563	227/18903	0.000247426	0.00680764	0.00566296	NDRG1/ANO1/IL6ST/C1QA/PLPP3/DAAM2/IL33/TSPAN2/MYOC/NKX6-1/FGF2/CDH2/SOX10/PRDM8/NCMAP/TNF/RELN/LGI4/PLP1/DLX2/EOMES/DRD1/DLX1/NTRK3/TRPC4/FGF10/ASPA/GPR17/KCNJ10/CNTN2/NKX6-2/SLC8A3/GCM1/PHOX2B/GSX2	35
BP	GO:0042476	odontogenesis	24/1563	135/18903	0.000274314	0.00751773	0.00625364	SLC7A5/AQP1/PDGFRA/ADM/CD34/ASPN/RUNX2/WNT10A/TBX1/TNFRSF11B/ADAMTS5/DLX2/TNFSF11/DLX1/SSUH2/FGF10/DMRT3/RSPO2/SLC24A4/ENAM/KLK4/ODAPH/MMP20/SCN10A	24
BP	GO:0002275	myeloid cell activation involved in immune response	19/1563	96/18903	0.000285219	0.00775551	0.00645144	ITGB2/TYROBP/CHGA/NR4A3/SPI1/IL33/FOXF1/DOCK2/ADORA2B/KIT/ADGRE2/HAVCR2/LAT2/CD300A/SUCNR1/BLK/PRAM1/ENPP3/GATA1	19
BP	GO:0003073	regulation of systemic arterial blood pressure	19/1563	96/18903	0.000285219	0.00775551	0.00645144	TPM1/NR2F2/F2R/ADM/AGT/NCALD/CPA3/SUCNR1/TNF/OXTR/KL/TACR1/CTSG/DRD2/AVPR1B/ADRA1A/CMA1/KLK3/ADRB3	19
BP	GO:0007190	activation of adenylate cyclase activity	9/1563	28/18903	0.000286547	0.00776129	0.00645625	ADORA2B/GIPR/DRD1/ADCYAP1/VIPR2/TMIGD3/ADRB3/LHCGR/FSHR	9
BP	GO:0045823	positive regulation of heart contraction	11/1563	40/18903	0.000291006	0.00785153	0.00653131	TPM1/CCN2/RGS2/ADM/CHGA/RYR2/ATP1A2/RGS4/HRC/ADRA1A/APELA	11
BP	GO:0019933	cAMP-mediated signaling	13/1563	53/18903	0.000293057	0.00787633	0.00655194	ADM/PDE3A/APLNR/AKAP6/PDE2A/PDE7B/POMC/GIPR/ADCY2/FFAR4/SCTR/ADCYAP1/ADCYAP1R1	13
BP	GO:0061564	axon development	63/1563	490/18903	0.000297265	0.00795869	0.00662046	CTTN/EPHB4/MAP1B/UCHL1/NTN1/PTPRM/APOD/CSF1R/NEFL/NFASC/CXCL12/MAP1A/NEXN/LAMA2/BOC/PLXNC1/DIXDC1/ITGA4/SLIT2/SEMA7A/RTN4R/APBB1/ARTN/TSPAN2/NCAM1/SEMA3G/NKX6-1/EPHA3/CDH2/PLXNA4/NOVA2/WNT3A/RTN4RL2/MAP6/CNTN4/S100B/NPTX1/RELN/APOA4/NRXN1/PAK3/PLP1/CNR1/LHX1/NLGN3/GDF7/NKX2-8/SLITRK3/VAX2/CCKAR/CNTN2/CTNNA2/DRD2/MYPN/GBX2/LRRC4C/LGI1/SLITRK2/MYOT/MGARP/TRPC5/PHOX2B/BARHL2	63
BP	GO:0007187	G protein-coupled receptor signaling pathway, coupled to cyclic nucleotide second messenger	15/1563	67/18903	0.000304678	0.00812591	0.00675956	AGT/HRH2/HTR1D/SSTR2/CNR1/XCR1/DRD1/HTR2B/CHRM2/PTH1R/HTR1B/OPRM1/ADRB3/LHCGR/MC2R	15
BP	GO:0006836	neurotransmitter transport	33/1563	212/18903	0.000307198	0.00816184	0.00678945	NR4A1/PTPRN2/ADRA2A/ADORA2B/SYT11/LRRK2/PRKCB/ITGB3/ATP1A2/SNPH/SLC28A2/CACNB2/TACR2/LIN7A/SLC1A2/P2RX1/GRIK5/NRXN1/CNR1/DRD1/RIMS1/KMO/CHRM2/SLC18A2/KCNJ10/SLC1A6/HTR1B/SLC5A7/DRD2/ADRA1A/UNC13C/CHRNA6/SLC6A13	33
BP	GO:0048678	response to axon injury	18/1563	89/18903	0.000308934	0.00817676	0.00680186	DPYSL3/MAP1B/AXL/APOD/NEFL/TYROBP/RTN4R/AIF1/FGF2/RTN4RL2/KCNB1/GIPR/APOA4/NTRK3/KCNK2/EPO/DRD2/P2RY12	18
BP	GO:0050868	negative regulation of T cell activation	23/1563	128/18903	0.000310451	0.00818579	0.00680937	NRARP/LAPTM5/FGL2/PDE5A/IDO1/JAK3/LILRB4/HAVCR2/CD86/LILRB2/IL2RA/LILRB1/FOXP3/CD300A/TIGIT/CTLA4/PLA2G2D/CR1/TNFAIP8L2/TNFSF18/CD80/TSPAN32/CTSG	23
BP	GO:0071900	regulation of protein serine/threonine kinase activity	53/1563	395/18903	0.000312865	0.00821832	0.00683643	GSTP1/THBS1/PPP1R1B/PDGFRB/NR2F2/UCHL1/PLK1/CCNB1/TNXB/RGS2/FERMT2/CCNB2/CDC6/CCNA2/PDE5A/LATS2/SPRY1/TRIB3/CKS1B/PKMYT1/HRAS/CSF1R/IRAK3/AGT/CCNF/ADRA2A/FZD4/CDKN3/CCNE1/PRKAR2B/KIT/CCNA1/LRRK2/CDC25A/SLC8A1/MYOCD/PDGFD/PSRC1/IGF2/CDC25C/FGF2/CCNJL/CD300A/NOX4/TNF/TNFSF11/NTRK3/HTR2B/TCL1A/NTF3/SLC8A3/ADIPOQ/ELANE	53
BP	GO:0051481	negative regulation of cytosolic calcium ion concentration	6/1563	13/18903	0.000326356	0.00848887	0.00706149	SLC8A1/ATP1A2/KCNK3/EPO/KCNA5/DRD2	6
BP	GO:1905874	regulation of postsynaptic density organization	6/1563	13/18903	0.000326356	0.00848887	0.00706149	ABI3/CDH2/LILRB2/NPTX1/LRRC4B/NTRK3	6
BP	GO:0050730	regulation of peptidyl-tyrosine phosphorylation	39/1563	266/18903	0.000326823	0.00848887	0.00706149	IL6ST/ERRFI1/ITGB2/PLPP3/GPRC5B/CD4/CSF1R/AGT/ADRA2A/ENPP2/GFRA1/KIT/FGF7/ITGB3/LILRB4/PDGFD/TNFRSF18/SAMSN1/IGF2/DOCK3/GHRL/WNT3A/CD300A/NOX4/TNF/RELN/FCGR1A/TNFSF18/IGF1/FGF10/CD80/EPO/NTF3/ADRA1A/ADIPOQ/IL21/CLEC6A/GATA1/GRM5	39
BP	GO:0001667	ameboidal-type cell migration	63/1563	492/18903	0.000332057	0.00859275	0.0071479	THBS1/GPI/TNS1/TIMP1/DCN/FSTL1/EPHB4/ACTA2/NR4A1/KANK2/AQP1/NR2F2/ARHGDIB/SCARB1/AKAP12/ANXA6/ADGRA2/DDR2/PLPP3/PTPRM/ADAMTS9/AGT/ZEB2/CORO1A/MMRN2/DAAM2/STARD13/ENPP2/CYP1B1/ITGA4/CXCL13/HYAL1/KIT/SLIT2/SEMA7A/TBX1/SLC8A1/FGF7/RHOJ/ITGB3/TEK/SCG2/SEMA3G/FGF2/CDH2/TNFSF12/SOX10/PRKD1/TNF/ATOH8/SOX17/PAK3/CCBE1/FGF10/HTR2B/TACR1/HAS1/ALX1/GBX2/KRT2/P2RY12/APELA/PHOX2B	63
BP	GO:0060078	regulation of postsynaptic membrane potential	25/1563	145/18903	0.000336724	0.00865421	0.00719903	LRRK2/RGS4/GHRL/GRIN2A/RELN/P2RX1/GRIK5/NRXN1/NLGN3/GRIK3/SEZ6/RIMS1/RGS7BP/GABRG3/GRIA3/DRD2/CHRFAM7A/NPAS4/SLC8A3/CHRNA6/GRIA1/GLRA2/OPRM1/GRM5/GABRR3	25
BP	GO:0032943	mononuclear cell proliferation	44/1563	312/18903	0.000336919	0.00865421	0.00719903	IL6ST/PDE5A/NFATC2/IL7R/VCAM1/TYROBP/IDO1/CORO1A/FCGR3A/IL1A/JAK3/DOCK2/FADD/CRP/LILRB4/AIF1/HAVCR2/CD86/IGF2/LILRB2/IL2RA/LILRB1/FOXP3/MNDA/TNFRSF9/LST1/WNT3A/IL12RB1/CD300A/CTLA4/TNFRSF4/PLA2G2D/CR1/BLK/TNFSF18/IGF1/CD1D/FGF10/CD80/TACR1/EPO/TSPAN32/SPTA1/IL21	44
BP	GO:0023058	adaptation of signaling pathway	8/1563	23/18903	0.000339982	0.00870079	0.00723778	ADM/APLNR/GIPR/HTR2B/HTR1B/DRD2/APELA/GRM5	8
BP	GO:1904659	glucose transmembrane transport	21/1563	113/18903	0.000347611	0.00886119	0.00737121	SLC2A1/SORBS1/TRIB3/MFSD4A/SLC2A10/NR4A3/CLIP3/PRKCB/C1QTNF12/SLC2A4/TNF/SLC1A2/FFAR4/PPBP/TERT/DRD1/IGF1/SLC45A1/SLC5A11/ADIPOQ/PTH	21
BP	GO:0051928	positive regulation of calcium ion transport	23/1563	129/18903	0.000348796	0.00886119	0.00737121	MYLK/G6PD/PDGFRB/F2R/CXCL9/CXCL12/JAK3/JPH2/APLNR/ANK2/RYR2/AKAP6/F2RL3/CACNB2/TRPC1/P2RX1/RGN/PLP1/DRD1/ADCYAP1R1/KCNE2/CASQ1/LHCGR	23
BP	GO:0048659	smooth muscle cell proliferation	29/1563	179/18903	0.000352728	0.00892851	0.0074272	THBS1/TPM1/PDGFRB/CNN1/ADAMTS1/ELN/DDR2/APOD/AGT/S1PR1/NR4A3/PPARGC1A/OGN/PRKG1/RBPMS2/MYOCD/ITGB3/PDGFD/AIF1/FGF2/TNF/TERT/IGF1/TACR1/VIPR2/HTR1B/DBH/ADIPOQ/ELANE	29
BP	GO:0045744	negative regulation of G protein-coupled receptor signaling pathway	13/1563	54/18903	0.000357119	0.00900691	0.00749242	RGS2/ADM/APLNR/RGS4/GPRASP1/GIPR/HTR2B/RGS13/HTR1B/DRD2/APELA/OPRM1/GRM5	13
BP	GO:0007584	response to nutrient	26/1563	154/18903	0.000363346	0.00902985	0.0075115	A2M/ASS1/MAP1B/KANK2/VCAM1/IL1A/RUNX2/CYP1B1/SLC8A1/TNFRSF11B/LRAT/SST/CYP1A1/FOLR2/GIPR/ALDH1A2/KL/CNR1/NR1H4/ABCG5/EPO/F7/HAMP/ADIPOQ/PTH/TSHB	26
BP	GO:0001820	serotonin secretion	5/1563	9/18903	0.000364515	0.00902985	0.0075115	MAOB/LILRB1/P2RX1/CNR1/HTR1B	5
BP	GO:0051121	hepoxilin metabolic process	5/1563	9/18903	0.000364515	0.00902985	0.0075115	GSTP1/GSTM1/ALOX5/ALOX12B/ALOX12	5
BP	GO:0051122	hepoxilin biosynthetic process	5/1563	9/18903	0.000364515	0.00902985	0.0075115	GSTP1/GSTM1/ALOX5/ALOX12B/ALOX12	5
BP	GO:0072239	metanephric glomerulus vasculature development	5/1563	9/18903	0.000364515	0.00902985	0.0075115	PDGFRB/AQP1/PDGFRA/CD34/TCF21	5
BP	GO:0032642	regulation of chemokine production	19/1563	98/18903	0.000375478	0.00920317	0.00765568	GSTP1/APOD/CSF1R/TRPV4/CHIA/IL33/CLEC7A/ADORA2B/ACKR1/LILRB4/AIF1/HAVCR2/IL1RL1/TNF/NR1H4/ADCYAP1/IL17A/ADIPOQ/ELANE	19
BP	GO:1990868	response to chemokine	19/1563	98/18903	0.000375478	0.00920317	0.00765568	CXCL9/CXCL5/PADI2/CXCL12/CCL18/CXCL13/ACKR1/SLIT2/CCL24/CCR4/PPBP/XCR1/CCL26/GPR17/PF4/CCR8/CCL14/CCL23/CCL16	19
BP	GO:1990869	cellular response to chemokine	19/1563	98/18903	0.000375478	0.00920317	0.00765568	CXCL9/CXCL5/PADI2/CXCL12/CCL18/CXCL13/ACKR1/SLIT2/CCL24/CCR4/PPBP/XCR1/CCL26/GPR17/PF4/CCR8/CCL14/CCL23/CCL16	19
BP	GO:0042759	long-chain fatty acid biosynthetic process	9/1563	29/18903	0.000385236	0.00936475	0.00779009	GSTP1/ACOT7/GSTM1/ALOX5/ALOX12B/ALOX12/CYP1A1/PLP1/CYP2C8	9
BP	GO:0072012	glomerulus vasculature development	9/1563	29/18903	0.000385236	0.00936475	0.00779009	PDGFRB/ACTA2/AQP1/PDGFRA/CD34/ITGB3/PDGFD/TEK/TCF21	9
BP	GO:0042102	positive regulation of T cell proliferation	20/1563	106/18903	0.000387444	0.00936475	0.00779009	IL6ST/VCAM1/CORO1A/IL1A/JAK3/FADD/AIF1/HAVCR2/CD86/IGF2/LILRB2/IL2RA/FOXP3/IL12RB1/IGF1/CD1D/CD80/EPO/SPTA1/IL21	20
BP	GO:0050890	cognition	44/1563	314/18903	0.000387451	0.00936475	0.00779009	GPI/PPP1R1B/GPR155/AGT/MAP1A/CALB1/ITGA8/CLDN5/PRKAR2B/KIT/SYT11/SOBP/EN1/ATP1A2/FAM107A/LILRB2/TACR2/SLC2A4/B3GAT1/S100B/TNF/ARC/GRIN2A/RELN/OXTR/NRXN1/CNR1/NLGN3/DRD1/KCNK2/MUSK/TACR1/TAFA2/CNTN2/NTF3/ADGRB3/DRD2/DBH/NPAS4/SLC8A3/SORCS3/GRIA1/LHCGR/GRM5	44
BP	GO:0045762	positive regulation of adenylate cyclase activity	10/1563	35/18903	0.000389577	0.00938355	0.00780573	CACNA1C/ADORA2B/GIPR/DRD1/ADCYAP1/VIPR2/TMIGD3/ADRB3/LHCGR/FSHR	10
BP	GO:0043266	regulation of potassium ion transport	21/1563	114/18903	0.000393499	0.00941808	0.00783445	FHL1/ADRA2A/ANK2/KCNMB1/ABCC9/AKAP6/RGS4/KCNE4/CASQ2/KCNK3/KCNAB1/ATP1B2/DRD1/ACTN2/DPP6/KCNA5/DRD2/DPP10/KCNE2/KCNS2/LRRC52	21
BP	GO:0046651	lymphocyte proliferation	43/1563	305/18903	0.000393716	0.00941808	0.00783445	IL6ST/PDE5A/NFATC2/IL7R/VCAM1/TYROBP/IDO1/CORO1A/FCGR3A/IL1A/JAK3/DOCK2/FADD/LILRB4/AIF1/HAVCR2/CD86/IGF2/LILRB2/IL2RA/LILRB1/FOXP3/MNDA/TNFRSF9/LST1/WNT3A/IL12RB1/CD300A/CTLA4/TNFRSF4/PLA2G2D/CR1/BLK/TNFSF18/IGF1/CD1D/FGF10/CD80/TACR1/EPO/TSPAN32/SPTA1/IL21	43
BP	GO:0050803	regulation of synapse structure or activity	33/1563	215/18903	0.000398402	0.00949753	0.00790055	CDC20/NTN1/LRRK2/NEGR1/ABI3/ARHGEF15/CDH2/LILRB2/GHRL/GPM6A/WNT3A/TNF/ARC/NPTX1/RELN/OXTR/SYNDIG1/LRRC4B/NRXN1/PAK3/NLGN3/NTRK3/SLITRK3/MUSK/COLQ/CTNNA2/ADGRB3/PPFIA2/DRD2/CBLN2/SLITRK2/IL1RAPL1/FRMPD4	33
BP	GO:0006953	acute-phase response	12/1563	48/18903	0.000411495	0.00977028	0.00812743	A2M/ASS1/IL1A/CRP/PTGER3/SAA2/TNF/CNR1/TNFSF11/EPO/HAMP/SAA4	12
BP	GO:0050870	positive regulation of T cell activation	37/1563	251/18903	0.000412651	0.00977028	0.00812743	IL6ST/HLA-DQA1/VNN1/SOX12/IL7R/CD4/VCAM1/CORO1A/IL1A/JAK3/ZBTB16/FADD/LILRB4/AIF1/HAVCR2/CD86/IGF2/HLA-DQB2/VAV1/LILRB2/IL2RA/LILRB1/FOXP3/IL12RB1/CR1/ICOS/SIRPB1/TNFSF11/IGF1/IL36B/CD1D/CD80/EPO/CD160/ACTL6B/SPTA1/IL21	37
BP	GO:1903038	negative regulation of leukocyte cell-cell adhesion	25/1563	147/18903	0.000417062	0.00984125	0.00818647	ASS1/NRARP/LAPTM5/FGL2/PDE5A/CXCL12/IDO1/JAK3/LILRB4/HAVCR2/CD86/LILRB2/IL2RA/LILRB1/FOXP3/CD300A/TIGIT/CTLA4/PLA2G2D/CR1/TNFAIP8L2/TNFSF18/CD80/TSPAN32/CTSG	25
BP	GO:0032602	chemokine production	19/1563	99/18903	0.000429253	0.0100947	0.0083973	GSTP1/APOD/CSF1R/TRPV4/CHIA/IL33/CLEC7A/ADORA2B/ACKR1/LILRB4/AIF1/HAVCR2/IL1RL1/TNF/NR1H4/ADCYAP1/IL17A/ADIPOQ/ELANE	19
BP	GO:0051899	membrane depolarization	17/1563	84/18903	0.000445426	0.0104398	0.00868434	DCN/FHL1/CACNA1H/CACNA1C/ANK2/CNGB1/LRRK2/SLC8A1/ATP1A2/MYOC/SCN7A/CACNB2/SCN3A/SCN11A/CHRNA6/PHOX2B/SCN10A	17
BP	GO:0031349	positive regulation of defense response	43/1563	307/18903	0.000452759	0.010576	0.00879769	PGC/IL6ST/GPRC5B/AGT/TYROBP/IDO1/MMRN2/SPI1/TRPV4/IL33/C2CD4A/FADD/CLEC7A/ADORA2B/LRRK2/ALOX5AP/GPSM3/HAVCR2/PTGER3/PLA2G7/PDE2A/VAV1/MNDA/ZBP1/CCL24/IL1RL1/SUCNR1/TNF/NLRP6/PAK3/CNR1/TLR8/FCGR1A/TNFSF18/FPR2/TNFSF11/CD1D/PLA2G5/CD160/IL17A/KLK3/IL21/CLEC6A	43
BP	GO:0014850	response to muscle activity	8/1563	24/18903	0.000473245	0.0110176	0.00916501	SLC7A5/TNS2/AGT/PPARGC1A/RYR2/FNDC5/ABCG5/MSTN	8
BP	GO:0002696	positive regulation of leukocyte activation	58/1563	450/18903	0.000476295	0.0110283	0.00917393	THBS1/IL6ST/HLA-DQA1/AXL/VNN1/SOX12/ITGB2/NFATC2/IL7R/CD4/VCAM1/TYROBP/CORO1A/FCGR3A/IL1A/JAK3/ZBTB16/NR4A3/IL33/FADD/CLEC7A/ADORA2B/LRRK2/LILRB4/AIF1/HAVCR2/CD86/IGF2/HLA-DQB2/VAV1/LILRB2/IL2RA/LILRB1/FOXP3/WNT3A/IL12RB1/IL1RL1/TNF/TNFRSF4/CR1/ICOS/HAVCR1/SIRPB1/TNFSF11/IGF1/IL36B/CD1D/FGF10/CD80/TACR1/EPO/CD160/HAMP/ACTL6B/SPTA1/IL21/GATA1/SPACA3	58
BP	GO:0031279	regulation of cyclase activity	16/1563	77/18903	0.000476874	0.0110283	0.00917393	RGS2/NOS2/CACNA1C/ADORA2B/GIPR/DRD1/ADCYAP1/VIPR2/TMIGD3/GRM2/DRD2/GALR1/ADRB3/LHCGR/RD3/FSHR	16
BP	GO:0034219	carbohydrate transmembrane transport	23/1563	132/18903	0.000489856	0.011291	0.00939246	SLC2A1/SORBS1/AQP1/TRIB3/MFSD4A/SLC2A10/NR4A3/CLIP3/PRKCB/C1QTNF12/SLC2A4/AQP9/TNF/SLC1A2/FFAR4/PPBP/TERT/DRD1/IGF1/SLC45A1/SLC5A11/ADIPOQ/PTH	23
BP	GO:0055007	cardiac muscle cell differentiation	22/1563	124/18903	0.000497964	0.0113641	0.00945327	MYH11/G6PD/PDGFRB/RGS2/PDGFRA/AGT/SORBS2/ALPK3/SGCD/SLC8A1/MYOCD/BVES/AKAP6/RGS4/PI16/WNT3A/NOX4/MYO18B/IGF1/ACTN2/HAMP/ADRA1A	22
BP	GO:0032228	regulation of synaptic transmission, GABAergic	10/1563	36/18903	0.000499838	0.0113641	0.00945327	PLCL1/OXTR/PHF24/CNR1/TACR1/NALCN/HTR1B/DRD2/ADRA1A/NPAS4	10
BP	GO:0086010	membrane depolarization during action potential	10/1563	36/18903	0.000499838	0.0113641	0.00945327	CACNA1H/CACNA1C/ANK2/SLC8A1/ATP1A2/SCN7A/CACNB2/SCN3A/SCN11A/SCN10A	10
BP	GO:0008645	hexose transmembrane transport	21/1563	116/18903	0.000501347	0.0113641	0.00945327	SLC2A1/SORBS1/TRIB3/MFSD4A/SLC2A10/NR4A3/CLIP3/PRKCB/C1QTNF12/SLC2A4/TNF/SLC1A2/FFAR4/PPBP/TERT/DRD1/IGF1/SLC45A1/SLC5A11/ADIPOQ/PTH	21
BP	GO:0014823	response to activity	15/1563	70/18903	0.0005026	0.0113641	0.00945327	SLC7A5/TNS2/ZEB1/AGT/PPARGC1A/RYR2/ITGB3/TNF/KL/FNDC5/ABCG5/SCO2/MSTN/ADIPOQ/PHOX2B	15
BP	GO:0003044	regulation of systemic arterial blood pressure mediated by a chemical signal	12/1563	49/18903	0.000504455	0.0113641	0.00945327	TPM1/F2R/AGT/CPA3/SUCNR1/OXTR/TACR1/CTSG/AVPR1B/ADRA1A/CMA1/ADRB3	12
BP	GO:0042311	vasodilation	12/1563	49/18903	0.000504455	0.0113641	0.00945327	ITGA1/RGS2/KCNMA1/AGT/GUCY1A1/ADRA2A/KCNMB1/ADORA2B/PRKG1/TNF/DRD1/ADRB3	12
BP	GO:0034368	protein-lipid complex remodeling	9/1563	30/18903	0.000510299	0.0114218	0.00950129	APOB/SCARB1/AGT/APOC1/PLA2G7/APOA4/NR1H4/PLA2G5/APOC3	9
BP	GO:0034369	plasma lipoprotein particle remodeling	9/1563	30/18903	0.000510299	0.0114218	0.00950129	APOB/SCARB1/AGT/APOC1/PLA2G7/APOA4/NR1H4/PLA2G5/APOC3	9
BP	GO:0045761	regulation of adenylate cyclase activity	13/1563	56/18903	0.000521448	0.011634	0.00967776	CACNA1C/ADORA2B/GIPR/DRD1/ADCYAP1/VIPR2/TMIGD3/GRM2/DRD2/GALR1/ADRB3/LHCGR/FSHR	13
BP	GO:0050930	induction of positive chemotaxis	6/1563	14/18903	0.000531242	0.0118146	0.00982802	CXCL12/PGF/ARTN/SCG2/FGF10/NTF3	6
BP	GO:0006837	serotonin transport	7/1563	19/18903	0.000539524	0.0119226	0.00991787	MAOB/ITGB3/LILRB1/P2RX1/CNR1/SLC18A2/HTR1B	7
BP	GO:0032930	positive regulation of superoxide anion generation	7/1563	19/18903	0.000539524	0.0119226	0.00991787	GSTP1/ITGB2/AGT/TYROBP/CLEC7A/CRP/FPR2	7
BP	GO:0007611	learning or memory	39/1563	273/18903	0.000552041	0.0121606	0.0101158	GPI/PPP1R1B/AGT/MAP1A/CALB1/ITGA8/CLDN5/PRKAR2B/KIT/SYT11/EN1/ATP1A2/LILRB2/TACR2/SLC2A4/B3GAT1/S100B/ARC/GRIN2A/RELN/OXTR/NRXN1/CNR1/NLGN3/DRD1/KCNK2/MUSK/TACR1/TAFA2/CNTN2/NTF3/ADGRB3/DRD2/DBH/NPAS4/SLC8A3/SORCS3/GRIA1/GRM5	39
BP	GO:0050728	negative regulation of inflammatory response	29/1563	184/18903	0.000561814	0.0123369	0.0102625	GSTP1/KRT1/CXCL17/RORA/PBK/PTGIS/ALOX5/FOXF1/SYT11/TEK/WFDC1/IL2RA/C1QTNF12/CST7/FOXP3/GHRL/SIGLEC10/NLRP6/SLAMF8/FFAR4/TNFAIP8L2/NR1H4/FPR2/IGF1/GPR17/ENPP3/HAMP/ADIPOQ/ELANE	29
BP	GO:0009308	amine metabolic process	21/1563	117/18903	0.000564306	0.0123526	0.0102756	ODC1/SULT1C2/ITGB2/AOC3/VCAM1/IDO1/MAOB/SLC7A7/CYP1A1/INMT/GRIN2A/RNF180/KL/HDC/NR1H4/DRD1/KMO/DMGDH/DRD2/BHMT/DBH	21
BP	GO:0015850	organic hydroxy compound transport	41/1563	292/18903	0.000576886	0.0125884	0.0104717	AQP1/APOB/SCARB1/PCSK9/AGT/CXCL12/MAOB/ADRA2A/CHGA/SLC2A13/MSR1/SYT11/NMB/APOC1/ITGB3/ABCA4/ABCA8/LILRB1/GHRL/AQP9/POMC/KCNB1/P2RX1/OXTR/APOA4/CNR1/KCNA2/DRD1/ABCG5/SLC18A2/GRM2/APOC3/HTR1B/DRD2/SYT15/SLC5A11/ENPP7/CHRNA6/ADIPOQ/SYT6/GALR1	41
BP	GO:0070527	platelet aggregation	15/1563	71/18903	0.000589269	0.0128184	0.0106631	MYL9/IL6ST/PDGFRA/PRKG1/ITGB3/COMP/ALOX12/MMRN1/WNT3A/BLK/TSPAN32/CTSG/P2RY12/GATA1/CELA2A	15
BP	GO:0035051	cardiocyte differentiation	26/1563	159/18903	0.000601674	0.0130475	0.0108536	MYH11/G6PD/PDGFRB/RGS2/PDGFRA/SPRY1/AGT/VCAM1/SORBS2/ALPK3/SGCD/SLC8A1/MYOCD/BVES/AKAP6/RGS4/PI16/WNT3A/NOX4/SOX17/MYO18B/EOMES/IGF1/ACTN2/HAMP/ADRA1A	26
BP	GO:1903412	response to bile acid	4/1563	6/18903	0.000609625	0.0131789	0.0109629	KCNMB1/NR1H4/GPBAR1/HAMP	4
BP	GO:0019229	regulation of vasoconstriction	14/1563	64/18903	0.000614512	0.0132434	0.0110166	F2R/ADM/AGT/ADRA2A/ATP1A2/HRH2/CYSLTR1/P2RX1/OXTR/TACR1/KCNA5/DBH/AVPR1B/ADRA1A	14
BP	GO:0014046	dopamine secretion	10/1563	37/18903	0.000634751	0.0135954	0.0113094	CXCL12/SYT11/CNR1/KCNA2/GRM2/HTR1B/DRD2/SYT15/CHRNA6/SYT6	10
BP	GO:0014059	regulation of dopamine secretion	10/1563	37/18903	0.000634751	0.0135954	0.0113094	CXCL12/SYT11/CNR1/KCNA2/GRM2/HTR1B/DRD2/SYT15/CHRNA6/SYT6	10
BP	GO:0043299	leukocyte degranulation	16/1563	79/18903	0.000642986	0.0136931	0.0113906	ITGB2/CORO1A/FCGR3A/CHGA/NR4A3/SPI1/FOXF1/ADORA2B/KIT/ADGRE2/LAT2/CD300A/BLK/PRAM1/KLRF2/GATA1	16
BP	GO:0032102	negative regulation of response to external stimulus	56/1563	436/18903	0.000643247	0.0136931	0.0113906	GSTP1/A2M/THBS1/KRT1/FGL2/PDGFRA/CXCL17/CD34/PROS1/PADI2/RORA/IRAK3/PBK/PTGIS/ALOX5/FOXF1/CXCL13/SYT11/SLIT2/SEMA7A/RTN4R/PRKG1/AIF1/HAVCR2/TEK/F12/ALOX12/WFDC1/SEMA3G/MMRN1/FGF2/IL2RA/C1QTNF12/LILRB1/CST7/FOXP3/GHRL/SIGLEC10/WNT3A/TNF/NLRP6/CR1/SLAMF8/FFAR4/TNFAIP8L2/NR1H4/FPR2/DRD1/IGF1/GPR17/CTNNA2/DRD2/ENPP3/HAMP/ADIPOQ/ELANE	56
BP	GO:0042098	T cell proliferation	32/1563	212/18903	0.00065013	0.0137844	0.0114666	IL6ST/PDE5A/VCAM1/IDO1/CORO1A/IL1A/JAK3/DOCK2/FADD/LILRB4/AIF1/HAVCR2/CD86/IGF2/LILRB2/IL2RA/LILRB1/FOXP3/TNFRSF9/IL12RB1/CTLA4/TNFRSF4/PLA2G2D/CR1/TNFSF18/IGF1/CD1D/CD80/EPO/TSPAN32/SPTA1/IL21	32
BP	GO:0014706	striated muscle tissue development	37/1563	257/18903	0.000651494	0.0137844	0.0114666	MYH11/G6PD/TPM1/PDGFRB/RGS2/PDGFRA/SOX15/ADAMTS9/AGT/SORBS2/S1PR1/ALPK3/JPH2/PGM5/PLN/SGCD/RYR2/SLC8A1/MYOCD/BVES/AKAP6/RGS4/FGF2/PI16/ZFPM2/WNT3A/NOX4/ALDH1A2/MYO18B/LRP2/IGF1/ACTN2/KCNK2/MYBPC3/HAMP/MYL3/ADRA1A	37
BP	GO:0030534	adult behavior	24/1563	143/18903	0.000655394	0.0138248	0.0115002	PPP1R1B/UCHL1/CXCL12/PCDH17/FADD/EN1/PREX2/ATP1A2/TMOD1/GHRL/SLC1A2/RNF180/LGI4/NRXN1/NLGN3/SEZ6/DRD1/DMRT3/KCNJ10/CNTN2/GRM2/DRD2/DBH/OPRM1	24
BP	GO:0045987	positive regulation of smooth muscle contraction	9/1563	31/18903	0.000666798	0.0138969	0.0115602	CTTN/F2R/KIT/MYOCD/TACR2/GHRL/OXTR/TACR1/ADRA1A	9
BP	GO:0061437	renal system vasculature development	9/1563	31/18903	0.000666798	0.0138969	0.0115602	PDGFRB/ACTA2/AQP1/PDGFRA/CD34/ITGB3/PDGFD/TEK/TCF21	9
BP	GO:0061440	kidney vasculature development	9/1563	31/18903	0.000666798	0.0138969	0.0115602	PDGFRB/ACTA2/AQP1/PDGFRA/CD34/ITGB3/PDGFD/TEK/TCF21	9
BP	GO:0097106	postsynaptic density organization	9/1563	31/18903	0.000666798	0.0138969	0.0115602	ABI3/CDH2/LILRB2/NPTX1/RELN/LRRC4B/NRXN1/NTRK3/SLITRK3	9
BP	GO:0034767	positive regulation of ion transmembrane transport	29/1563	186/18903	0.000672039	0.0139425	0.0115981	G6PD/F2R/CXCL9/AGT/JPH2/APLNR/ANK2/KCNMB1/RYR2/AKAP6/F2RL3/CACNB2/TRPC1/KCNK3/ARC/RELN/P2RX1/ATP1B2/RGN/PLP1/NLGN3/DRD1/ACTN2/ADCYAP1R1/KCNE2/CASQ1/PIRT/LHCGR/LRRC52	29
BP	GO:0097267	omega-hydroxylase P450 pathway	5/1563	10/18903	0.000679366	0.0139425	0.0115981	CYP1B1/CYP2U1/CYP1A1/CYP2C19/CYP2C8	5
BP	GO:0099566	regulation of postsynaptic cytosolic calcium ion concentration	5/1563	10/18903	0.000679366	0.0139425	0.0115981	ITPR1/CALB1/SLC8A1/GRIA1/GRM5	5
BP	GO:0010232	vascular transport	17/1563	87/18903	0.000681001	0.0139425	0.0115981	SLC2A1/SLC7A5/SLC5A6/SLC2A10/LEPR/SLC2A13/ABCC9/ATP1A2/SLC28A2/SLC2A4/KCNJ8/SLC1A2/ATP1B2/LRP2/SLC16A12/AVPR1B/SLC6A13	17
BP	GO:0014910	regulation of smooth muscle cell migration	17/1563	87/18903	0.000681001	0.0139425	0.0115981	TPM1/PDGFRB/ADAMTS1/DDR2/AGT/CYP1B1/NR4A3/SLIT2/PRKG1/MYOCD/ITGB3/PDGFD/AIF1/TERT/IGF1/TACR1/ADIPOQ	17
BP	GO:0150104	transport across blood-brain barrier	17/1563	87/18903	0.000681001	0.0139425	0.0115981	SLC2A1/SLC7A5/SLC5A6/SLC2A10/LEPR/SLC2A13/ABCC9/ATP1A2/SLC28A2/SLC2A4/KCNJ8/SLC1A2/ATP1B2/LRP2/SLC16A12/AVPR1B/SLC6A13	17
BP	GO:0014743	regulation of muscle hypertrophy	15/1563	72/18903	0.000688352	0.0140517	0.0116889	G6PD/IL6ST/ERRFI1/RGS2/PDE5A/AGT/LMCD1/NR4A3/AKAP6/RGS4/PI16/IGF1/HAMP/ADRA1A/MSTN	15
BP	GO:0034109	homotypic cell-cell adhesion	18/1563	95/18903	0.000704909	0.0142232	0.0118316	MYL9/IL6ST/PDGFRA/PLPP3/PRKG1/ITGB3/COMP/ALOX12/MMRN1/WNT3A/CTNNA3/BLK/TNFSF11/TSPAN32/CTSG/P2RY12/GATA1/CELA2A	18
BP	GO:0014911	positive regulation of smooth muscle cell migration	11/1563	44/18903	0.000710219	0.0142232	0.0118316	PDGFRB/ADAMTS1/DDR2/AGT/CYP1B1/NR4A3/ITGB3/PDGFD/AIF1/TERT/IGF1	11
BP	GO:0032689	negative regulation of interferon-gamma production	11/1563	44/18903	0.000710219	0.0142232	0.0118316	LAPTM5/AXL/IL33/LILRB4/HAVCR2/LILRB1/FOXP3/IL1RL1/NLRP6/CR1/NR1H4	11
BP	GO:0010927	cellular component assembly involved in morphogenesis	21/1563	119/18903	0.000711057	0.0142232	0.0118316	MYH11/MYL9/TPM1/PDGFRB/FLNC/LMOD1/PMP22/PDGFRA/CFL2/PGM5/ANK2/TNNT1/TMOD1/LDB3/NCMAP/SOX30/ACTN2/MYPN/CASQ1/ZPBP2/MYOZ2	21
BP	GO:0015749	monosaccharide transmembrane transport	21/1563	119/18903	0.000711057	0.0142232	0.0118316	SLC2A1/SORBS1/TRIB3/MFSD4A/SLC2A10/NR4A3/CLIP3/PRKCB/C1QTNF12/SLC2A4/TNF/SLC1A2/FFAR4/PPBP/TERT/DRD1/IGF1/SLC45A1/SLC5A11/ADIPOQ/PTH	21
BP	GO:0032609	interferon-gamma production	21/1563	119/18903	0.000711057	0.0142232	0.0118316	SLC7A5/IL1R1/LAPTM5/AXL/HRAS/IL33/FADD/CLEC7A/LILRB4/HAVCR2/LILRB1/FOXP3/IL12RB1/IL1RL1/TNF/NLRP6/CR1/TLR8/NR1H4/CD160/IL21	21
BP	GO:0032649	regulation of interferon-gamma production	21/1563	119/18903	0.000711057	0.0142232	0.0118316	SLC7A5/IL1R1/LAPTM5/AXL/HRAS/IL33/FADD/CLEC7A/LILRB4/HAVCR2/LILRB1/FOXP3/IL12RB1/IL1RL1/TNF/NLRP6/CR1/TLR8/NR1H4/CD160/IL21	21
BP	GO:0019233	sensory perception of pain	19/1563	103/18903	0.000716607	0.0142498	0.0118537	ANO1/AQP1/UCHL1/F2R/CXCL12/RETREG1/IL1A/IL33/TNF/GRIN2A/PHF24/CNR1/KCNA2/TACR1/TMEM100/SCN11A/OPRM1/TAC1/SCN10A	19
BP	GO:0048144	fibroblast proliferation	19/1563	103/18903	0.000716607	0.0142498	0.0118537	GSTP1/PDGFRB/AQP1/CCNB1/DDR2/PDGFRA/CDC6/CCNA2/TP53INP1/CDK4/CKS1B/HRAS/AGT/ITGB3/PDGFD/CD300A/IGF1/FGF10/IFI30	19
BP	GO:0007409	axonogenesis	56/1563	438/18903	0.000718528	0.0142498	0.0118537	CTTN/EPHB4/MAP1B/UCHL1/NTN1/PTPRM/CSF1R/NEFL/NFASC/CXCL12/MAP1A/NEXN/LAMA2/BOC/PLXNC1/DIXDC1/ITGA4/SLIT2/SEMA7A/RTN4R/APBB1/ARTN/NCAM1/SEMA3G/NKX6-1/EPHA3/CDH2/PLXNA4/NOVA2/WNT3A/MAP6/CNTN4/S100B/NPTX1/RELN/NRXN1/PAK3/LHX1/NLGN3/GDF7/NKX2-8/SLITRK3/VAX2/CCKAR/CNTN2/CTNNA2/DRD2/MYPN/GBX2/LRRC4C/LGI1/SLITRK2/MYOT/TRPC5/PHOX2B/BARHL2	56
BP	GO:0031100	animal organ regeneration	14/1563	65/18903	0.000724525	0.0143279	0.0119187	SLC7A5/LCP1/AXL/ADM/CCNA2/CXCL12/NR4A3/PGF/TNF/BAAT/RGN/F7/HAMP/GATA1	14
BP	GO:0060249	anatomical structure homeostasis	45/1563	333/18903	0.00073629	0.0145193	0.0120779	SLC2A1/MUC6/CDH3/CCN2/JCHAIN/PDK4/F2R/KRT1/LARGE2/CD34/CFL2/CSF1R/CORO1A/MAP1A/CALB1/LAMA2/S1PR1/PLN/CLDN5/CNGB1/TNFRSF11B/ITGB3/ABCA4/JAM2/JAM3/COMP/COL2A1/SLC28A2/LDB2/CDH23/NOX4/P2RX1/ATP1B2/TNFSF11/SH3GL2/ESRRB/PTH1R/HTR1B/DCSTAMP/HAMP/IL17A/MSTN/ATP2B3/GATA1/PTH	45
BP	GO:0014068	positive regulation of phosphatidylinositol 3-kinase signaling	16/1563	80/18903	0.000743088	0.0145457	0.0120999	DCN/PDGFRB/F2R/PDGFRA/MAZ/AGT/KIT/PDGFD/TEK/MYOC/FGF2/TNF/RELN/IGF1/NTRK3/FSHR	16
BP	GO:0015872	dopamine transport	12/1563	51/18903	0.0007439	0.0145457	0.0120999	CXCL12/SYT11/CNR1/KCNA2/DRD1/SLC18A2/GRM2/HTR1B/DRD2/SYT15/CHRNA6/SYT6	12
BP	GO:0022602	ovulation cycle process	12/1563	51/18903	0.0007439	0.0145457	0.0120999	A2M/ADAMTS1/PDGFRA/FZD4/MMP19/SLIT2/PGR/PTPRN/NR5A1/MSTN/LHCGR/FSHR	12
BP	GO:0050806	positive regulation of synaptic transmission	27/1563	170/18903	0.000758748	0.0147945	0.0123069	TYROBP/CALB1/LAMA2/FAM107A/CACNB2/LILRB2/TACR2/TNF/ARC/GRIN2A/RELN/OXTR/NRXN1/CNR1/NLGN3/DRD1/RIMS1/TACR1/KMO/NALCN/CYP46A1/DRD2/CACNG5/LGI1/ADRA1A/SLC8A3/CACNG7	27
BP	GO:0048738	cardiac muscle tissue development	35/1563	241/18903	0.000766723	0.0149083	0.0124015	MYH11/G6PD/TPM1/PDGFRB/RGS2/PDGFRA/ADAMTS9/AGT/SORBS2/S1PR1/ALPK3/JPH2/PLN/SGCD/RYR2/SLC8A1/MYOCD/BVES/AKAP6/RGS4/FGF2/PI16/ZFPM2/WNT3A/NOX4/ALDH1A2/MYO18B/LRP2/IGF1/ACTN2/KCNK2/MYBPC3/HAMP/MYL3/ADRA1A	35
BP	GO:0002643	regulation of tolerance induction	7/1563	20/18903	0.00077115	0.0149111	0.0124038	IRAK3/IDO1/LILRB4/HAVCR2/LILRB2/IL2RA/FOXP3	7
BP	GO:0097623	potassium ion export across plasma membrane	7/1563	20/18903	0.00077115	0.0149111	0.0124038	KCND3/KCNE4/KCNB1/KCNT2/KCNA2/KCNA5/KCNE2	7
BP	GO:0006270	DNA replication initiation	10/1563	38/18903	0.000798353	0.0153943	0.0128058	MCM7/MCM4/MCM2/CDC6/CDT1/TICRR/CDC45/MCM10/CCNE1/ORC1	10
BP	GO:0071677	positive regulation of mononuclear cell migration	15/1563	73/18903	0.00080124	0.0154073	0.0128166	CXCL17/CXCL12/CORO1A/SPI1/ITGA4/CXCL13/FADD/ITGB3/JAM2/PDGFD/AIF1/PLA2G7/TNF/TNFSF18/FPR2	15
BP	GO:0014896	muscle hypertrophy	19/1563	104/18903	0.000810111	0.0154923	0.0128873	G6PD/IL6ST/ERRFI1/RGS2/PDE5A/AGT/SORBS2/LMCD1/NR4A3/RYR2/AKAP6/RGS4/MYOC/PI16/IGF1/HTR2B/HAMP/ADRA1A/MSTN	19
BP	GO:0051963	regulation of synapse assembly	19/1563	104/18903	0.000810111	0.0154923	0.0128873	NTN1/NEGR1/ABI3/GHRL/WNT3A/NPTX1/OXTR/SYNDIG1/LRRC4B/NRXN1/NLGN3/NTRK3/SLITRK3/MUSK/COLQ/ADGRB3/CBLN2/SLITRK2/IL1RAPL1	19
BP	GO:0002517	T cell tolerance induction	6/1563	15/18903	0.000823682	0.0157086	0.0130673	IDO1/LILRB4/LILRB2/IL2RA/FOXP3/ICOS	6
BP	GO:0050729	positive regulation of inflammatory response	25/1563	154/18903	0.00084576	0.0160856	0.0133809	IL6ST/GPRC5B/AGT/IDO1/TRPV4/IL33/C2CD4A/ADORA2B/LRRK2/ALOX5AP/GPSM3/PTGER3/PLA2G7/PDE2A/ZBP1/CCL24/IL1RL1/SUCNR1/TNF/NLRP6/CNR1/FCGR1A/TNFSF18/TNFSF11/IL21	25
BP	GO:0061844	antimicrobial humoral immune response mediated by antimicrobial peptide	16/1563	81/18903	0.000856165	0.0162028	0.0134783	PGC/GAPDH/CXCL9/CXCL5/CXCL13/RNASE6/DEFA5/DEFA6/PPBP/PF4/IL17A/KLK3/DEFB126/ELANE/RNASE3/DEFA3	16
BP	GO:0034367	protein-containing complex remodeling	9/1563	32/18903	0.000860362	0.0162028	0.0134783	APOB/SCARB1/AGT/APOC1/PLA2G7/APOA4/NR1H4/PLA2G5/APOC3	9
BP	GO:0002026	regulation of the force of heart contraction	8/1563	26/18903	0.000865911	0.0162028	0.0134783	ADM/CHGA/PLN/RYR2/SLC8A1/ATP1A2/MYL3/ADRA1A	8
BP	GO:0002438	acute inflammatory response to antigenic stimulus	8/1563	26/18903	0.000865911	0.0162028	0.0134783	A2M/FCGR3A/NLRP6/PLA2G2D/CNR1/FCGR1A/OPRM1/ELANE	8
BP	GO:0010882	regulation of cardiac muscle contraction by calcium ion signaling	8/1563	26/18903	0.000865911	0.0162028	0.0134783	PLN/CACNA1C/ANK2/RYR2/SLC8A1/ATP1A2/CASQ2/HRC	8
BP	GO:0033003	regulation of mast cell activation	11/1563	45/18903	0.000870689	0.0162028	0.0134783	NR4A3/FOXF1/ADORA2B/ADGRE2/CD300A/CNR1/HAVCR1/BLK/CD300LF/ENPP3/GATA1	11
BP	GO:0001906	cell killing	29/1563	189/18903	0.00087287	0.0162028	0.0134783	GAPDH/CFH/IL7R/TYROBP/CORO1A/FCGR3A/NOS2/CHGA/SPI1/FADD/CLEC7A/HAVCR2/VAV1/LILRB1/DEFA5/IL12RB1/NLRP6/DEFA6/CD1A/FCGR1A/CD1D/CD160/CTSG/HAMP/CD1B/KLRF2/IL21/ELANE/DEFA3	29
BP	GO:0071706	tumor necrosis factor superfamily cytokine production	29/1563	189/18903	0.00087287	0.0162028	0.0134783	GSTP1/THBS1/ERRFI1/AKAP12/AXL/CD34/IRAK3/TYROBP/FCGR3A/ZBTB20/IL1A/IL33/FADD/CLEC7A/SYT11/LRRK2/LILRB4/HAVCR2/CD86/LILRB1/FOXP3/GHRL/POMC/NR1H4/IGF1/PF4/C1QTNF4/IL17A/ADIPOQ	29
BP	GO:1903555	regulation of tumor necrosis factor superfamily cytokine production	29/1563	189/18903	0.00087287	0.0162028	0.0134783	GSTP1/THBS1/ERRFI1/AKAP12/AXL/CD34/IRAK3/TYROBP/FCGR3A/ZBTB20/IL1A/IL33/FADD/CLEC7A/SYT11/LRRK2/LILRB4/HAVCR2/CD86/LILRB1/FOXP3/GHRL/POMC/NR1H4/IGF1/PF4/C1QTNF4/IL17A/ADIPOQ	29
BP	GO:0031623	receptor internalization	21/1563	121/18903	0.000889695	0.0164275	0.0136653	ADM/ITGB2/PCSK9/SFRP4/ANKRD13B/ITGB3/LILRB4/LILRB1/WNT3A/ARC/HTR2B/CNTN2/NTF3/HTR1B/DRD2/RSPO1/CACNG5/CALY/APELA/GRIA1/CACNG7	21
BP	GO:0032355	response to estradiol	21/1563	121/18903	0.000889695	0.0164275	0.0136653	TXNIP/GPI/PDGFRB/CCN2/ASS1/H2AZ1/MAP1B/NR2F2/APOB/CCNA2/AGT/CYP1B1/SOCS2/AQP4/SSTR2/OXTR/ALDH1A2/FGF10/TACR1/ADCYAP1R1/F7	21
BP	GO:0048167	regulation of synaptic plasticity	31/1563	207/18903	0.00089435	0.0164698	0.0137004	MAP1B/CDC20/HRAS/AGT/TYROBP/MAP1A/CALB1/CHRDL1/KIT/FAM107A/LILRB2/CNTN4/S100B/ARC/KCNB1/GRIN2A/RELN/DRD1/RIMS1/SCTR/CYP46A1/KCNJ10/CNTN2/DRD2/SLC4A10/UNC13C/NPAS4/SLC8A3/SORCS3/GRIA1/GRM5	31
BP	GO:0043502	regulation of muscle adaptation	18/1563	97/18903	0.000909784	0.0167098	0.0139001	G6PD/IL6ST/ERRFI1/RGS2/PDE5A/AGT/LMCD1/NR4A3/AIF1/TNNT1/AKAP6/RGS4/PI16/SGCA/IGF1/HAMP/CASQ1/ADRA1A	18
BP	GO:0051588	regulation of neurotransmitter transport	19/1563	105/18903	0.000913899	0.0167412	0.0139262	ADRA2A/ADORA2B/SYT11/LRRK2/PRKCB/ITGB3/ATP1A2/CACNB2/TACR2/P2RX1/CNR1/DRD1/RIMS1/KMO/CHRM2/HTR1B/DRD2/ADRA1A/CHRNA6	19
BP	GO:0072001	renal system development	43/1563	318/18903	0.000941528	0.017202	0.0143096	ODC1/SULF1/PDGFRB/FBN1/ASS1/ACTA2/KANK2/AQP1/ADAMTS1/TNS2/PDGFRA/SPRY1/CD34/KIF26B/PCSK9/AGT/CALB1/ITGA8/ZBTB16/FOXF1/FADD/GFRA1/SLIT2/LRRK2/MYOCD/ITGB3/PDGFD/TEK/HS3ST3A1/FGF2/MMP17/KCNJ8/COL4A3/ALDH1A2/SOX17/RGN/TCF21/LHX1/LRP2/FGF10/UPK3A/TMEM59L/ADIPOQ	43
BP	GO:0051651	maintenance of location in cell	33/1563	226/18903	0.000971475	0.0177027	0.014726	F2R/CXCL9/ANXA6/SYNE1/CD4/ITPR1/CORO1A/JPH2/APLNR/RYR1/PLN/CACNA1C/ANK2/RYR2/SLC8A1/ITGB3/ATP1A2/AKAP6/F2RL3/FGF2/CASQ2/TRPC1/PRKD1/GRIK5/XCR1/NR5A1/DRD1/HTR2B/DRD2/HRC/CASQ1/TMSB15B/LHCGR	33
BP	GO:0009914	hormone transport	41/1563	300/18903	0.000991526	0.0179897	0.0149647	SLC7A5/ANO1/SREBF1/AQP1/ADM/CPE/AGT/NOS2/PTPRN2/ADRA2A/ADCY5/ALOX5/FZD4/CHGA/TRPV4/NMB/NKX6-1/C1QTNF12/TACR2/GHRL/TRPV6/TNF/POMC/KCNB1/GIPR/CNR1/FFAR4/PTPRN/BLK/NR1H4/TNFSF11/TACR1/CCKAR/ADCYAP1/KCNA5/MAFA/DRD2/SLC22A9/ADIPOQ/GALR1/CELA2A	41
BP	GO:0043500	muscle adaptation	21/1563	122/18903	0.000992659	0.0179897	0.0149647	G6PD/IL6ST/ERRFI1/RGS2/PDE5A/AGT/LMCD1/NR4A3/AIF1/TNNT1/AKAP6/RGS4/MYOC/PI16/SGCA/IGF1/HAMP/CASQ1/ADRA1A/MSTN/MYOZ2	21
BP	GO:0009620	response to fungus	14/1563	67/18903	0.000994974	0.0179897	0.0149647	GAPDH/CHGA/SPI1/CLEC7A/DEFA5/ZBP1/DEFA6/PLA2G5/CTSG/HAMP/IL17A/CLEC6A/ELANE/DEFA3	14
BP	GO:0007517	muscle organ development	46/1563	348/18903	0.0010359	0.0186812	0.01554	DES/MYLK/TPM1/ASS1/TAGLN/NR4A1/FHL1/NR2F2/ELN/SOX15/CACNA1H/ITGA11/CFL2/LAMA2/S1PR1/JPH2/ITGA7/RYR1/SGCD/TBX1/RYR2/MYOCD/BVES/IGF2/POU6F1/ZFPM2/WNT3A/SGCA/ALX4/CNTFR/TCF21/LRP2/EOMES/POPDC2/IGF1/COL19A1/TCF15/MYBPC3/MYL3/CASQ1/SMYD1/MSTN/MYMX/ANKRD33/MYOZ2/PHOX2B	46
BP	GO:2000300	regulation of synaptic vesicle exocytosis	13/1563	60/18903	0.00104565	0.0188082	0.0156456	ADRA2A/ADORA2B/LRRK2/PRKCB/CACNB2/P2RX1/CNR1/DRD1/CHRM2/HTR1B/DRD2/ADRA1A/CHRNA6	13
BP	GO:0031960	response to corticosteroid	26/1563	165/18903	0.00105941	0.0190065	0.0158106	A2M/CCN2/ASS1/ERRFI1/AQP1/KLF9/ADM/NEFL/MAOB/CYP1B1/SLIT2/AIF1/FAM107A/FIBIN/TNF/AQP4/SSTR2/SOX30/NTRK3/EPO/HTR1B/CNGA3/NPAS4/MSTN/SLC12A3/ADIPOQ	26
BP	GO:0061050	regulation of cell growth involved in cardiac muscle cell development	7/1563	21/18903	0.00107478	0.0192327	0.0159988	G6PD/RGS2/AKAP6/RGS4/PI16/IGF1/HAMP	7
BP	GO:0051968	positive regulation of synaptic transmission, glutamatergic	9/1563	33/18903	0.00109719	0.0195835	0.0162906	GRIN2A/RELN/OXTR/NRXN1/NLGN3/DRD1/KMO/CACNG5/CACNG7	9
BP	GO:0044342	type B pancreatic cell proliferation	8/1563	27/18903	0.0011422	0.0203031	0.0168892	NR4A1/ERRFI1/CDK4/NR4A3/NKX6-1/WNT3A/PTPRN/PHOX2B	8
BP	GO:0042475	odontogenesis of dentin-containing tooth	17/1563	91/18903	0.00115495	0.0203031	0.0168892	PDGFRA/ADM/RUNX2/WNT10A/TBX1/TNFRSF11B/DLX2/DLX1/FGF10/DMRT3/RSPO2/SLC24A4/ENAM/KLK4/ODAPH/MMP20/SCN10A	17
BP	GO:0046928	regulation of neurotransmitter secretion	17/1563	91/18903	0.00115495	0.0203031	0.0168892	ADRA2A/ADORA2B/SYT11/LRRK2/PRKCB/CACNB2/TACR2/P2RX1/CNR1/DRD1/RIMS1/KMO/CHRM2/HTR1B/DRD2/ADRA1A/CHRNA6	17
BP	GO:0002444	myeloid leukocyte mediated immunity	19/1563	107/18903	0.00115599	0.0203031	0.0168892	ITGB2/TYROBP/FCGR3A/CHGA/NR4A3/SPI1/FOXF1/ADORA2B/KIT/ADGRE2/LAT2/CD300A/NLRP6/FCGR1A/BLK/PRAM1/CTSG/ELANE/GATA1	19
BP	GO:0001660	fever generation	5/1563	11/18903	0.00116085	0.0203031	0.0168892	IL1A/PTGER3/TNF/CNR1/TNFSF11	5
BP	GO:0021892	cerebral cortex GABAergic interneuron differentiation	5/1563	11/18903	0.00116085	0.0203031	0.0168892	DLX2/DRD1/DLX1/CNTN2/DRD2	5
BP	GO:0042487	regulation of odontogenesis of dentin-containing tooth	5/1563	11/18903	0.00116085	0.0203031	0.0168892	RUNX2/WNT10A/TNFRSF11B/DMRT3/RSPO2	5
BP	GO:0070471	uterine smooth muscle contraction	5/1563	11/18903	0.00116085	0.0203031	0.0168892	AGT/ADRA2A/TACR2/OXTR/TACR1	5
BP	GO:0007416	synapse assembly	28/1563	184/18903	0.0012075	0.0209611	0.0174365	MAP1B/NTN1/PCDH17/NEGR1/ABI3/CDH2/GHRL/GPM6A/WNT3A/NPTX1/OXTR/SYNDIG1/PCDHB2/LRRC4B/NRXN1/NLGN3/IGFN1/DRD1/NTRK3/SLITRK3/MUSK/COLQ/ADGRB3/DRD2/CBLN2/SLITRK2/NPAS4/IL1RAPL1	28
BP	GO:0032640	tumor necrosis factor production	28/1563	184/18903	0.0012075	0.0209611	0.0174365	GSTP1/THBS1/ERRFI1/AKAP12/AXL/CD34/IRAK3/TYROBP/FCGR3A/ZBTB20/IL1A/IL33/FADD/CLEC7A/SYT11/LRRK2/LILRB4/HAVCR2/LILRB1/FOXP3/GHRL/POMC/NR1H4/IGF1/PF4/C1QTNF4/IL17A/ADIPOQ	28
BP	GO:0032680	regulation of tumor necrosis factor production	28/1563	184/18903	0.0012075	0.0209611	0.0174365	GSTP1/THBS1/ERRFI1/AKAP12/AXL/CD34/IRAK3/TYROBP/FCGR3A/ZBTB20/IL1A/IL33/FADD/CLEC7A/SYT11/LRRK2/LILRB4/HAVCR2/LILRB1/FOXP3/GHRL/POMC/NR1H4/IGF1/PF4/C1QTNF4/IL17A/ADIPOQ	28
BP	GO:0045986	negative regulation of smooth muscle contraction	6/1563	16/18903	0.00122618	0.0211397	0.0175851	RGS2/KCNMA1/GUCY1A1/ADRA2A/ADORA2B/PRKG1	6
BP	GO:0097154	GABAergic neuron differentiation	6/1563	16/18903	0.00122618	0.0211397	0.0175851	DLX2/DRD1/DLX1/CNTN2/DRD2/GSX2	6
BP	GO:0010762	regulation of fibroblast migration	10/1563	40/18903	0.00122977	0.0211397	0.0175851	THBS1/ACTA2/AQP1/AKAP12/DDR2/SLC8A1/ITGB3/FGF2/PAK3/HAS1	10
BP	GO:0009612	response to mechanical stimulus	31/1563	211/18903	0.00122993	0.0211397	0.0175851	SLC2A1/THBS1/TXNIP/GPI/MAP1B/AQP1/DDR2/AGT/CXCL12/TRPV4/IL33/FADD/KIT/RYR2/SLC8A1/ITGB3/ATP1A2/PIEZO2/PDE2A/FGF2/HPN/CDH2/TNF/NRXN1/PHF24/TLR8/KCNK2/TACR1/ANO3/KCNA5/DRD2	31
BP	GO:0051339	regulation of lyase activity	15/1563	76/18903	0.00123828	0.0212307	0.0176608	NOS2/CACNA1C/ADORA2B/GIPR/DRD1/ADCYAP1/VIPR2/TMIGD3/GRM2/DRD2/GALR1/ADRB3/LHCGR/RD3/FSHR	15
BP	GO:1901992	positive regulation of mitotic cell cycle phase transition	18/1563	100/18903	0.00131144	0.0223498	0.0185918	ADAMTS1/CCNB1/ESPL1/DDR2/CDC6/CDK4/CDT1/DTL/CDCA5/HYAL1/CDC25A/AIF1/CDC25C/CYP1A1/TERT/FGF10/KCNA5/PHOX2B	18
BP	GO:0002826	negative regulation of T-helper 1 type immune response	4/1563	7/18903	0.00132914	0.0223498	0.0185918	JAK3/IL33/HAVCR2/IL1RL1	4
BP	GO:0014062	regulation of serotonin secretion	4/1563	7/18903	0.00132914	0.0223498	0.0185918	MAOB/LILRB1/CNR1/HTR1B	4
BP	GO:0031622	positive regulation of fever generation	4/1563	7/18903	0.00132914	0.0223498	0.0185918	PTGER3/TNF/CNR1/TNFSF11	4
BP	GO:0032222	regulation of synaptic transmission, cholinergic	4/1563	7/18903	0.00132914	0.0223498	0.0185918	LAMA2/TACR2/TACR1/NALCN	4
BP	GO:0038001	paracrine signaling	4/1563	7/18903	0.00132914	0.0223498	0.0185918	CD34/FGF2/PGR/TNFSF11	4
BP	GO:0060437	lung growth	4/1563	7/18903	0.00132914	0.0223498	0.0185918	PDGFRB/FGF7/FGF10/RSPO2	4
BP	GO:0099003	vesicle-mediated transport in synapse	31/1563	212/18903	0.00132924	0.0223498	0.0185918	ADRA2A/STON1/PCDH17/ADORA2B/LRRK2/PRKCB/ITGB3/SNPH/CDH2/CACNB2/SLC2A4/WNT3A/ARC/P2RX1/GRIK5/SYNDIG1/GRIP2/CNR1/NLGN3/PACSIN1/DRD1/RIMS1/CHRM2/SH3GL2/SLC18A2/HTR1B/DRD2/ADRA1A/UNC13C/CALY/CHRNA6	31
BP	GO:0010611	regulation of cardiac muscle hypertrophy	14/1563	69/18903	0.00134559	0.022516	0.01873	G6PD/IL6ST/ERRFI1/RGS2/PDE5A/AGT/LMCD1/NR4A3/AKAP6/RGS4/PI16/IGF1/HAMP/ADRA1A	14
BP	GO:0034394	protein localization to cell surface	14/1563	69/18903	0.00134559	0.022516	0.01873	TYROBP/FBLN5/MAP1A/ANK2/FGF7/JAM3/ASTN2/TNF/CD247/RIC3/TMEM35A/ACTN2/FGF10/GPIHBP1	14
BP	GO:0099084	postsynaptic specialization organization	9/1563	34/18903	0.00138407	0.0231043	0.0192194	ABI3/CDH2/LILRB2/NPTX1/RELN/LRRC4B/NRXN1/NTRK3/SLITRK3	9
BP	GO:0043434	response to peptide hormone	53/1563	421/18903	0.00139394	0.0232134	0.0193101	SLC2A1/TIMP1/SREBF1/CCN2/FBN1/ASS1/NR4A1/MAP1B/SORBS1/ERRFI1/PDK4/TNS2/DDR2/ADM/CDC6/CCNA2/CDK4/PCSK9/TRIB3/NEFL/AGT/CXCL12/JAK3/CYP1B1/NR4A3/TRPV4/SOCS2/ECHDC3/PRKCB/ITGB3/IGF2/NKX6-1/C1QTNF12/SLC2A4/GHRL/GPT/POMC/OXTR/KL/PNPLA3/SLC30A10/NR1H4/NR5A1/ACTN2/F7/SLC24A4/GLP2R/CPEB1/MSTN/ADIPOQ/LHCGR/MGARP/CELA2A	53
BP	GO:0032720	negative regulation of tumor necrosis factor production	15/1563	77/18903	0.00142249	0.0236323	0.0196586	GSTP1/ERRFI1/AXL/CD34/IRAK3/SYT11/LILRB4/HAVCR2/LILRB1/FOXP3/GHRL/POMC/NR1H4/IGF1/ADIPOQ	15
BP	GO:0007269	neurotransmitter secretion	24/1563	151/18903	0.00143352	0.0237025	0.019717	NR4A1/PTPRN2/ADRA2A/ADORA2B/SYT11/LRRK2/PRKCB/SNPH/CACNB2/TACR2/LIN7A/P2RX1/GRIK5/NRXN1/CNR1/DRD1/RIMS1/KMO/CHRM2/HTR1B/DRD2/ADRA1A/UNC13C/CHRNA6	24
BP	GO:0099643	signal release from synapse	24/1563	151/18903	0.00143352	0.0237025	0.019717	NR4A1/PTPRN2/ADRA2A/ADORA2B/SYT11/LRRK2/PRKCB/SNPH/CACNB2/TACR2/LIN7A/P2RX1/GRIK5/NRXN1/CNR1/DRD1/RIMS1/KMO/CHRM2/HTR1B/DRD2/ADRA1A/UNC13C/CHRNA6	24
BP	GO:0006268	DNA unwinding involved in DNA replication	7/1563	22/18903	0.00146483	0.0240488	0.020005	MCM7/MCM4/MCM2/RECQL4/CDC45/GINS2/RAD51	7
BP	GO:0006883	cellular sodium ion homeostasis	7/1563	22/18903	0.00146483	0.0240488	0.020005	ATP4A/ATP4B/AGT/IL1A/SLC8A1/ATP1A2/ATP1B2	7
BP	GO:0032928	regulation of superoxide anion generation	7/1563	22/18903	0.00146483	0.0240488	0.020005	GSTP1/ITGB2/AGT/TYROBP/CLEC7A/CRP/FPR2	7
BP	GO:0071695	anatomical structure maturation	35/1563	250/18903	0.00147545	0.0241662	0.0201027	CDH3/G6PD/C1QA/AXL/BCL11A/PDE3A/NTN4/S1PR1/ZBTB16/RUNX2/RYR1/CLEC7A/CNGB1/LRRK2/RECK/MYOC/NKX6-1/TDRD5/SOX10/BHLHA15/KCNB1/LGI4/ALDH1A2/PGR/IGF1/EPO/CNTN2/PTH1R/ADGRB3/SLC24A4/TDRD10/ACTL6B/IL21/IQCF1/PTH	35
BP	GO:0002675	positive regulation of acute inflammatory response	8/1563	28/18903	0.00148446	0.0241998	0.0201307	IL6ST/C2CD4A/ALOX5AP/PTGER3/TNF/CNR1/FCGR1A/TNFSF11	8
BP	GO:0006972	hyperosmotic response	8/1563	28/18903	0.00148446	0.0241998	0.0201307	SLC2A1/ERRFI1/AQP1/TRPV4/SST/AQP4/EPO/AVPR1B	8
BP	GO:0051281	positive regulation of release of sequestered calcium ion into cytosol	10/1563	41/18903	0.00150767	0.0245185	0.0203958	F2R/CXCL9/JPH2/APLNR/AKAP6/F2RL3/TRPC1/DRD1/CASQ1/LHCGR	10
BP	GO:0055078	sodium ion homeostasis	12/1563	55/18903	0.00151106	0.0245185	0.0203958	ATP4A/ATP4B/AGT/IL1A/SLC8A1/ATP1A2/SCN7A/ATP1B2/UPK3A/TACR1/DRD2/SLC12A3	12
BP	GO:0001659	temperature homeostasis	27/1563	178/18903	0.00153417	0.0248358	0.0206597	SCD/LAMA4/PGAM5/DIO2/IL1A/LEPR/PPARGC1A/ADAMTS5/PTGER3/ZNF423/ESRRG/PLCL1/GHRL/NOVA2/NOVA1/TNF/OXTR/CNR1/FFAR4/TNFSF11/DRD1/ADCYAP1/DRD2/DBH/ADIPOQ/ADRB3/PHOX2B	27
BP	GO:0002673	regulation of acute inflammatory response	11/1563	48/18903	0.00154086	0.0248861	0.0207016	GSTP1/IL6ST/C2CD4A/ALOX5AP/PTGER3/F12/TNF/PLA2G2D/CNR1/FCGR1A/TNFSF11	11
BP	GO:1901654	response to ketone	30/1563	205/18903	0.00155536	0.0250201	0.020813	A2M/THBS1/TXNIP/GPI/SREBF1/ASS1/ERRFI1/AQP1/KLF9/CDK4/NEFL/CA9/MAOB/ADCY5/CYP1B1/SLIT2/PTGER2/FIBIN/FOXP3/SOX10/HOXA9/OXTR/ADCY2/NTRK3/TACR1/EPO/F7/NPAS4/MSTN/SLC12A3	30
BP	GO:0042130	negative regulation of T cell proliferation	14/1563	70/18903	0.00155634	0.0250201	0.020813	PDE5A/IDO1/LILRB4/HAVCR2/CD86/LILRB2/IL2RA/LILRB1/FOXP3/CTLA4/PLA2G2D/CR1/CD80/TSPAN32	14
BP	GO:0055117	regulation of cardiac muscle contraction	15/1563	78/18903	0.00162912	0.0260697	0.0216861	CCN2/RGS2/PDE5A/CHGA/PLN/CACNA1C/ANK2/RYR2/SLC8A1/ATP1A2/CASQ2/CTNNA3/HRC/ADRA1A/SCN10A	15
BP	GO:0140115	export across plasma membrane	15/1563	78/18903	0.00162912	0.0260697	0.0216861	ATP4A/ATP4B/KCND3/SLC8A1/ATP1A2/KCNE4/SLC47A2/KCNB1/ATP1B2/KCNT2/KCNA2/KCNA5/SLC24A4/KCNE2/ATP2B3	15
BP	GO:0014897	striated muscle hypertrophy	18/1563	102/18903	0.00165556	0.026432	0.0219875	G6PD/IL6ST/ERRFI1/RGS2/PDE5A/AGT/SORBS2/LMCD1/NR4A3/RYR2/AKAP6/RGS4/MYOC/PI16/IGF1/HTR2B/HAMP/ADRA1A	18
BP	GO:2000241	regulation of reproductive process	30/1563	206/18903	0.00168	0.0267559	0.022257	TIMP1/SULF1/CDC20/ARHGDIB/PDE5A/CACNA1H/PDE3A/IL1A/KIT/CDC25A/ITGB3/CDC25C/ZFPM2/TACR2/OXTR/RGN/CNR1/NR5A1/IGF1/RNASE10/CCDC87/TACR1/PTGDR2/HPGDS/IHO1/APELA/GCM1/PSMA8/SPINK13/IQCF1	30
BP	GO:0007626	locomotory behavior	29/1563	197/18903	0.00168353	0.0267559	0.022257	PPP1R1B/UCHL1/CXCL12/IDO1/CALB1/ADCY5/FZD4/LRRK2/SOBP/EN1/PREX2/ATP1A2/NEGR1/TMOD1/CDH23/RELN/LGI4/SEZ6/DRD1/DMRT3/SLC18A2/KCNJ10/CNTN2/HPGDS/DRD2/DBH/SLC4A10/PITX3/GRM5	29
BP	GO:0055075	potassium ion homeostasis	9/1563	35/18903	0.00172831	0.027405	0.0227969	ATP4A/ATP4B/KCNMA1/ATP1A2/ATP1B2/UPK3A/KCNJ10/KCNA5/SLC12A3	9
BP	GO:0001822	kidney development	41/1563	309/18903	0.00175325	0.0277085	0.0230493	ODC1/SULF1/PDGFRB/FBN1/ASS1/ACTA2/KANK2/AQP1/ADAMTS1/TNS2/PDGFRA/SPRY1/CD34/KIF26B/PCSK9/AGT/CALB1/ITGA8/ZBTB16/FADD/GFRA1/SLIT2/LRRK2/ITGB3/PDGFD/TEK/HS3ST3A1/FGF2/MMP17/KCNJ8/COL4A3/ALDH1A2/SOX17/RGN/TCF21/LHX1/LRP2/FGF10/UPK3A/TMEM59L/ADIPOQ	41
BP	GO:0031649	heat generation	6/1563	17/18903	0.00176337	0.0277085	0.0230493	IL1A/PTGER3/TNF/CNR1/TNFSF11/ADRB3	6
BP	GO:0042481	regulation of odontogenesis	6/1563	17/18903	0.00176337	0.0277085	0.0230493	CD34/RUNX2/WNT10A/TNFRSF11B/DMRT3/RSPO2	6
BP	GO:0097107	postsynaptic density assembly	6/1563	17/18903	0.00176337	0.0277085	0.0230493	ABI3/NPTX1/LRRC4B/NRXN1/NTRK3/SLITRK3	6
BP	GO:0045806	negative regulation of endocytosis	12/1563	56/18903	0.00178095	0.0279216	0.0232266	PCSK9/ANKRD13B/SYT11/APOC1/ITGB3/EPHA3/LILRB1/PRKD1/CD300A/PACSIN1/APOC3/ADIPOQ	12
BP	GO:0051057	positive regulation of small GTPase mediated signal transduction	14/1563	71/18903	0.00179387	0.0280609	0.0233426	PDGFRB/F2R/F2RL2/RTN4R/F2RL3/RASGEF1A/RELN/IGF1/FGF10/EPO/ADCYAP1R1/GPR17/ABRA/MMD2	14
BP	GO:0035265	organ growth	27/1563	180/18903	0.00181118	0.0282682	0.023515	G6PD/PDGFRB/ANXA6/RGS2/MMP13/DDR2/LATS2/AGT/SORBS2/S1PR1/LEPR/BNC2/FGF7/AKAP6/COMP/IGF2/RGS4/FGF2/PI16/ZFPM2/DUSP9/IGF1/KCNK2/FGF10/RSPO2/HAMP/ADRA1A	27
BP	GO:0051960	regulation of nervous system development	56/1563	456/18903	0.0018369	0.0285687	0.023765	SLC7A5/IL6ST/MAP1B/NTN1/NEFL/CXCL12/DAAM2/ITGAX/PLXNC1/DIXDC1/ASCL2/IL33/KIT/SLIT2/SEMA7A/RTN4R/JAM2/SEMA3G/NKX6-1/FGF2/PLXNA4/CST7/SOX10/GHRL/WNT3A/NCMAP/MAP6/TNF/RELN/LGI4/OXTR/SYNDIG1/LRRC4B/NRXN1/PAK3/DLX2/NLGN3/LRP2/DLX1/NTRK3/SLITRK3/ASPA/DLL3/ADGRB3/DRD2/NKX6-2/GBX2/CBLN2/SLITRK2/DCT/IL1RAPL1/OPRM1/PITX3/TRPC5/GRM5/GSX2	56
BP	GO:0031281	positive regulation of cyclase activity	11/1563	49/18903	0.00184087	0.0285687	0.023765	NOS2/CACNA1C/ADORA2B/GIPR/DRD1/ADCYAP1/VIPR2/TMIGD3/ADRB3/LHCGR/FSHR	11
BP	GO:0000727	double-strand break repair via break-induced replication	5/1563	12/18903	0.00185506	0.0285687	0.023765	MCM7/MCM4/MCM2/CDC45/GINS2	5
BP	GO:0001553	luteinization	5/1563	12/18903	0.00185506	0.0285687	0.023765	A2M/PDGFRA/FZD4/PTPRN/NR5A1	5
BP	GO:0001867	complement activation, lectin pathway	5/1563	12/18903	0.00185506	0.0285687	0.023765	A2M/MFAP4/KRT1/MASP1/MASP2	5
BP	GO:0002645	positive regulation of tolerance induction	5/1563	12/18903	0.00185506	0.0285687	0.023765	IRAK3/IDO1/LILRB4/LILRB2/FOXP3	5
BP	GO:1903556	negative regulation of tumor necrosis factor superfamily cytokine production	15/1563	79/18903	0.00186025	0.0285854	0.0237788	GSTP1/ERRFI1/AXL/CD34/IRAK3/SYT11/LILRB4/HAVCR2/LILRB1/FOXP3/GHRL/POMC/NR1H4/IGF1/ADIPOQ	15
BP	GO:0046879	hormone secretion	39/1563	291/18903	0.00186495	0.0285945	0.0237864	ANO1/SREBF1/AQP1/ADM/CPE/AGT/NOS2/PTPRN2/ADRA2A/ADCY5/ALOX5/FZD4/CHGA/TRPV4/NMB/NKX6-1/C1QTNF12/TACR2/GHRL/TRPV6/TNF/POMC/KCNB1/GIPR/CNR1/FFAR4/PTPRN/BLK/NR1H4/TNFSF11/TACR1/CCKAR/ADCYAP1/KCNA5/MAFA/DRD2/ADIPOQ/GALR1/CELA2A	39
BP	GO:0014909	smooth muscle cell migration	17/1563	95/18903	0.00188316	0.0286139	0.0238026	TPM1/PDGFRB/ADAMTS1/DDR2/AGT/CYP1B1/NR4A3/SLIT2/PRKG1/MYOCD/ITGB3/PDGFD/AIF1/TERT/IGF1/TACR1/ADIPOQ	17
BP	GO:0045834	positive regulation of lipid metabolic process	24/1563	154/18903	0.00188325	0.0286139	0.0238026	SREBF1/PDGFRB/SORBS1/SCARB1/PDGFRA/ADM/ZBTB20/IL1A/NR4A3/PPARGC1A/KIT/APOC1/TEK/AADAC/FGF2/PRKD1/TNF/APOA4/RGN/NR1H4/HTR2B/ENPP7/P2RY12/ADIPOQ	24
BP	GO:0050905	neuromuscular process	24/1563	154/18903	0.00188325	0.0286139	0.0238026	SYNM/NR4A1/UCHL1/NEFL/ITPR1/MAP1A/ADCY5/TNNT1/COMP/CDH23/TNF/GRIN2A/NRXN1/CCDC78/FOXS1/TNNI2/DRD1/TCF15/CTNNA2/DRD2/NKX6-2/CASQ1/IGDCC3/SLC8A3	24
BP	GO:0010575	positive regulation of vascular endothelial growth factor production	8/1563	29/18903	0.00190321	0.0286139	0.0238026	SULF1/IL6ST/CXCL17/RORA/IL1A/CYP1B1/ADORA2B/CCBE1	8
BP	GO:0043949	regulation of cAMP-mediated signaling	8/1563	29/18903	0.00190321	0.0286139	0.0238026	PDE3A/APLNR/PDE2A/POMC/GIPR/FFAR4/SCTR/ADCYAP1R1	8
BP	GO:0060074	synapse maturation	8/1563	29/18903	0.00190321	0.0286139	0.0238026	CDC20/NEFL/CHRDL1/ARHGEF15/BCAN/RELN/NRXN1/SEZ6	8
BP	GO:0060402	calcium ion transport into cytosol	8/1563	29/18903	0.00190321	0.0286139	0.0238026	JPH2/CACNA1C/RYR2/SLC8A1/EPO/ADCYAP1R1/ADRA1A/LHCGR	8
BP	GO:0090025	regulation of monocyte chemotaxis	8/1563	29/18903	0.00190321	0.0286139	0.0238026	CXCL17/CXCL12/SLIT2/AIF1/PLA2G7/SLAMF8/TNFSF18/FPR2	8
BP	GO:0099068	postsynapse assembly	8/1563	29/18903	0.00190321	0.0286139	0.0238026	ABI3/CDH2/NPTX1/LRRC4B/NRXN1/NLGN3/NTRK3/SLITRK3	8
BP	GO:0061041	regulation of wound healing	22/1563	137/18903	0.00193741	0.0290653	0.0241781	THBS1/MYLK/ACTA2/F2R/KRT1/DDR2/PDGFRA/FERMT2/CD34/PROS1/HRAS/ADRA2A/ALOX5/CLEC7A/PRKG1/F12/ALOX12/WFDC1/MMRN1/FGF2/TNF/F7	22
BP	GO:2000027	regulation of animal organ morphogenesis	21/1563	129/18903	0.0020428	0.0305804	0.0254384	SULF1/SPRY1/CD34/SAPCD2/AGT/ARHGEF19/NTN4/RUNX2/PRICKLE2/WNT10A/TBX1/TNFRSF11B/FGF7/FGF2/RSPO3/WNT3A/TNF/LHX1/FGF10/DMRT3/RSPO2	21
BP	GO:0070252	actin-mediated cell contraction	18/1563	104/18903	0.00207297	0.0309356	0.0257339	TPM1/ACTA2/LIMCH1/KCND3/PLN/CACNA1C/SGCD/ANK2/ABCC9/RYR2/ATP1A2/CACNB2/KCNE4/KCNJ8/CTNNA3/KCNA5/MYBPC3/KCNE2	18
BP	GO:0021537	telencephalon development	35/1563	255/18903	0.00207541	0.0309356	0.0257339	SLC2A1/TACC1/AQP1/H2AX/TACC3/CSF1R/NEFL/CXCL12/DIXDC1/FAT4/SLIT2/SEMA7A/RTN4R/LRRK2/SLC8A1/ATP1A2/BMERB1/CDH2/PLXNA4/WNT3A/SLC1A2/BCAN/RELN/OXTR/ATP1B2/LHX1/DLX2/EOMES/DRD1/DLX1/CNTN2/DRD2/P2RY12/MGARP/GSX2	35
BP	GO:0043113	receptor clustering	12/1563	57/18903	0.00208917	0.0309587	0.0257531	ITGB2/ITGA4/CHRDL1/CDH2/RELN/GRIK5/NRXN1/FRRS1L/DLG2/SLITRK3/MUSK/COLQ	12
BP	GO:0051932	synaptic transmission, GABAergic	12/1563	57/18903	0.00208917	0.0309587	0.0257531	PLCL1/OXTR/PHF24/CNR1/SLITRK3/TACR1/NALCN/GABRG3/HTR1B/DRD2/ADRA1A/NPAS4	12
BP	GO:0040013	negative regulation of locomotion	52/1563	419/18903	0.00209422	0.0309587	0.0257531	THBS1/TIMP1/DCN/SULF1/DPYSL3/TPM1/NR2F2/ARHGDIB/TP53INP1/PTPRM/PADI2/APOD/ADAMTS9/DLC1/CXCL12/LIMCH1/MMRN2/PODN/LDLRAD4/STARD13/CYP1B1/IL33/CXCL13/DPEP1/CLDN5/SLIT2/MITF/SEMA7A/PRKG1/MYOCD/AIF1/WAS/BMERB1/RECK/SEMA3G/FGF2/GHRL/CHRD/WNT3A/CD300A/TNF/ATP1B2/SLAMF8/RGN/TMEFF2/NEXMIF/HAS1/TMIGD3/DRD2/ADIPOQ/ELANE/GRM5	52
BP	GO:0055067	monovalent inorganic cation homeostasis	25/1563	164/18903	0.00209475	0.0309587	0.0257531	RHCG/ATP4A/PDK4/ATP4B/KCNMA1/AGT/IL1A/LRRK2/SLC8A1/ATP1A2/SCN7A/ATP1B2/SLAMF8/CCKBR/UPK3A/TACR1/SLC9C1/ATP6V0D2/KCNJ10/KCNA5/DRD2/AVPR1B/SLC4A10/SLC12A3/RHAG	25
BP	GO:0019934	cGMP-mediated signaling	9/1563	36/18903	0.00213781	0.0314615	0.0261713	THBS1/AQP1/IRAG1/GUCY1A1/PDE3A/ADORA2B/PRKG1/PDE2A/HTR2B	9
BP	GO:0050869	negative regulation of B cell activation	9/1563	36/18903	0.00213781	0.0314615	0.0261713	LAPTM5/TYROBP/SAMSN1/FOXP3/MNDA/CD300A/CTLA4/CR1/BLK	9
BP	GO:0051349	positive regulation of lyase activity	11/1563	50/18903	0.00218678	0.0319794	0.0266021	NOS2/CACNA1C/ADORA2B/GIPR/DRD1/ADCYAP1/VIPR2/TMIGD3/ADRB3/LHCGR/FSHR	11
BP	GO:0089718	amino acid import across plasma membrane	11/1563	50/18903	0.00218678	0.0319794	0.0266021	SLC7A5/SLC3A2/RGS2/AGT/ATP1A2/RGS4/TNF/SLC1A2/KCNJ10/SLC1A6/SLC6A13	11
BP	GO:0090102	cochlea development	11/1563	50/18903	0.00218678	0.0319794	0.0266021	MCM2/CCNA2/ZEB1/CALB1/TBX1/SOBP/FRZB/HPN/KCNK3/NTRK3/KCNK2	11
BP	GO:0051235	maintenance of location	44/1563	342/18903	0.00224121	0.0327067	0.0272071	SREBF1/FBN1/F2R/CXCL9/APOB/SCARB1/ANXA6/SYNE1/CD4/ITPR1/CORO1A/JPH2/APLNR/RYR1/PLN/CACNA1C/MSR1/ANK2/HILPDA/B4GALNT1/RYR2/SLC8A1/CRP/ITGB3/ATP1A2/AKAP6/F2RL3/FGF2/CASQ2/TRPC1/PRKD1/TNF/GRIK5/XCR1/NR5A1/DRD1/HTR2B/SLC18A2/DRD2/HRC/CASQ1/TMSB15B/VSTM2A/LHCGR	44
BP	GO:0031099	regeneration	28/1563	192/18903	0.00230312	0.0335398	0.0279002	SLC7A5/MAP1B/LCP1/AXL/ADM/CCNA2/SOX15/PRRX1/APOD/NEFL/CXCL12/NR4A3/PGF/RTN4R/RTN4RL2/TNF/SGCA/BAAT/APOA4/RGN/IGF1/FGF10/F7/HAMP/SPAAR/MSTN/MYMX/GATA1	28
BP	GO:0002698	negative regulation of immune effector process	20/1563	122/18903	0.00236857	0.0344209	0.0286332	A2M/FGL2/AXL/IL7R/IRAK3/JAK3/SPI1/IL33/FOXF1/LILRB4/HAVCR2/LILRB1/FOXP3/CD300A/TNF/CR1/SLAMF8/TNFSF18/ENPP3/ZPBP2	20
BP	GO:0050829	defense response to Gram-negative bacterium	16/1563	89/18903	0.00240569	0.0348874	0.0290212	AQP1/CD4/NOS2/CHGA/SSC5D/RNASE6/DEFA5/PRKD1/DEFA6/CD160/CTSG/IL17A/DEFB126/ELANE/RNASE3/DEFA3	16
BP	GO:0010958	regulation of amino acid import across plasma membrane	6/1563	18/18903	0.00246165	0.035551	0.0295732	SLC7A5/RGS2/AGT/ATP1A2/RGS4/TNF	6
BP	GO:1903789	regulation of amino acid transmembrane transport	6/1563	18/18903	0.00246165	0.035551	0.0295732	SLC7A5/RGS2/AGT/ATP1A2/RGS4/TNF	6
BP	GO:1901653	cellular response to peptide	47/1563	373/18903	0.00247101	0.0356123	0.0296242	ANO1/SREBF1/FBN1/ASS1/NR4A1/MAP1B/SORBS1/ERRFI1/PDK4/TNS2/DDR2/CDC6/CCNA2/CDK4/PCSK9/TRIB3/AGT/VCAM1/JAK3/CYP1B1/NR4A3/ITGA4/SOCS2/ECHDC3/PRKCB/ITGB3/IGF2/NKX6-1/C1QTNF12/SLC2A4/GHRL/GPT/TNF/KL/PNPLA3/SLC30A10/NR1H4/FPR2/IGF1/ACTN2/GLP2R/CPEB1/MSTN/ADIPOQ/LHCGR/MGARP/GRM5	47
BP	GO:0060693	regulation of branching involved in salivary gland morphogenesis	4/1563	8/18903	0.00248439	0.0357311	0.029723	NTN4/FGF7/TNF/FGF10	4
BP	GO:0007266	Rho protein signal transduction	22/1563	140/18903	0.00256087	0.0367551	0.0305748	PDGFRB/KANK2/RACGAP1/F2R/ARHGDIB/NTN1/DLC1/STARD13/ADRA2A/F2RL2/RTN4R/RHOJ/WAS/F2RL3/MYOC/STARD8/ARHGAP6/GPR17/APOC3/ADRA1A/ABRA/PTH	22
BP	GO:0036120	cellular response to platelet-derived growth factor stimulus	7/1563	24/18903	0.00256789	0.0367799	0.0305955	PDGFRB/ERRFI1/CCNA2/HYAL1/ITGB3/PDGFD/HAS1	7
BP	GO:0002443	leukocyte mediated immunity	56/1563	463/18903	0.00257646	0.036827	0.0306346	C1QB/IL1R1/C1QC/HLA-DQA1/C1QA/ITGB2/IL7R/C7/TYROBP/CORO1A/FCGR3A/NOS2/JAK3/CHGA/NR4A3/EXO1/SPI1/FOXF1/FADD/CLEC7A/C2/ADORA2B/KIT/MYO1G/LILRB4/ADGRE2/WAS/HAVCR2/HLA-DQB2/VAV1/LAT2/LILRB1/FOXP3/BATF/IL12RB1/CD300A/TNF/NLRP6/CR1/IL21R/CD1A/TLR8/FCGR1A/BLK/MASP2/PRAM1/CD1D/C6/CD160/CTSG/DBH/CD1B/KLRF2/IL21/ELANE/GATA1	56
BP	GO:0071375	cellular response to peptide hormone stimulus	40/1563	306/18903	0.00260008	0.0370885	0.0308522	SREBF1/FBN1/ASS1/NR4A1/MAP1B/SORBS1/ERRFI1/PDK4/TNS2/DDR2/CDC6/CCNA2/CDK4/PCSK9/TRIB3/AGT/JAK3/CYP1B1/NR4A3/SOCS2/ECHDC3/PRKCB/ITGB3/IGF2/NKX6-1/C1QTNF12/SLC2A4/GHRL/GPT/KL/PNPLA3/SLC30A10/NR1H4/ACTN2/GLP2R/CPEB1/MSTN/ADIPOQ/LHCGR/MGARP	40
BP	GO:0048661	positive regulation of smooth muscle cell proliferation	17/1563	98/18903	0.00265385	0.0377726	0.0314213	THBS1/PDGFRB/ADAMTS1/DDR2/AGT/S1PR1/NR4A3/RBPMS2/ITGB3/PDGFD/AIF1/FGF2/TNF/TERT/IGF1/HTR1B/ELANE	17
BP	GO:0044058	regulation of digestive system process	10/1563	44/18903	0.0026589	0.0377726	0.0314213	AQP1/PTGER3/GHRL/OXTR/APOA4/ABCG5/FGF10/TACR1/ENPP7/HAMP	10
BP	GO:0007015	actin filament organization	55/1563	454/18903	0.00270259	0.0383151	0.0318725	CALD1/FSCN1/CTTN/SYNPO2/PPFIA1/DPYSL3/TPM1/MYADM/CCN2/TPM2/SORBS1/LCP1/IQANK1/LMOD1/ELN/FERMT2/ARHGAP18/HMCN1/GAS7/CFL2/DLC1/CXCL12/CORO1A/LIMCH1/SORBS2/DAAM2/S1PR1/RHPN1/TRPV4/SLIT2/PPP1R9A/MYO1G/AIF1/WAS/ARHGAP25/RGS4/FAM107A/MYOC/ARHGEF15/ARHGAP6/TMOD1/GHRL/CCL24/KANK3/PAK3/TMEFF2/CTNNA3/PACSIN1/ACTN2/TACR1/CCL26/FMN2/CTNNA2/TMSB15B/SPTA1	55
BP	GO:0071222	cellular response to lipopolysaccharide	31/1563	222/18903	0.00277072	0.0392012	0.0326096	GSTP1/SLC7A5/ASS1/CXCL9/SCARB1/AXL/CDK4/CXCL5/NOS2/IL1A/SPI1/CXCL13/HAVCR2/CD86/LILRB2/LILRB1/DEFA5/TNF/LY86/DEFA6/NLRP7/PPBP/NR1H4/IL36B/CD80/KMO/PF4/CTSG/HAMP/GATA1/DEFA3	31
BP	GO:0002664	regulation of T cell tolerance induction	5/1563	13/18903	0.0028105	0.039523	0.0328773	IDO1/LILRB4/LILRB2/IL2RA/FOXP3	5
BP	GO:0033604	negative regulation of catecholamine secretion	5/1563	13/18903	0.0028105	0.039523	0.0328773	ADRA2A/CHGA/SYT11/CNR1/DRD2	5
BP	GO:0072537	fibroblast activation	5/1563	13/18903	0.0028105	0.039523	0.0328773	PDGFRB/ACTA2/AKAP12/DDR2/IL17A	5
BP	GO:0061098	positive regulation of protein tyrosine kinase activity	12/1563	59/18903	0.00283661	0.0398098	0.0331158	GPRC5B/CSF1R/AGT/ADRA2A/DOCK3/GHRL/WNT3A/NOX4/RELN/FCGR1A/ADRA1A/GRM5	12
BP	GO:0046660	female sex differentiation	20/1563	124/18903	0.00287998	0.0401754	0.03342	A2M/NR2F2/ADAMTS1/AXL/PDGFRA/FZD4/KIT/MMP19/SLIT2/ZFPM2/PGR/PTPRN/LHX1/LRP2/NR5A1/FGF10/ADCYAP1R1/AMHR2/LHCGR/FSHR	20
BP	GO:0060079	excitatory postsynaptic potential	20/1563	124/18903	0.00287998	0.0401754	0.03342	LRRK2/RGS4/GHRL/GRIN2A/RELN/P2RX1/GRIK5/NRXN1/NLGN3/SEZ6/RIMS1/GABRG3/DRD2/CHRFAM7A/NPAS4/SLC8A3/CHRNA6/GLRA2/OPRM1/GABRR3	20
BP	GO:0072676	lymphocyte migration	20/1563	124/18903	0.00287998	0.0401754	0.03342	PADI2/APOD/CXCL12/CORO1A/S1PR1/CCL18/ITGA4/CXCL13/FADD/ARTN/MYO1G/ITGB3/JAM2/AIF1/CCL24/CCL26/GCSAML/CCL14/CCL23/CCL16	20
BP	GO:0043405	regulation of MAP kinase activity	27/1563	186/18903	0.0029137	0.0405645	0.0337437	GSTP1/THBS1/PDGFRB/UCHL1/TNXB/RGS2/PDE5A/SPRY1/TRIB3/HRAS/IRAK3/AGT/ADRA2A/FZD4/KIT/LRRK2/PDGFD/FGF2/CD300A/NOX4/TNF/TNFSF11/NTRK3/HTR2B/NTF3/ADIPOQ/ELANE	27
BP	GO:0003300	cardiac muscle hypertrophy	17/1563	99/18903	0.00296283	0.0410841	0.0341759	G6PD/IL6ST/ERRFI1/RGS2/PDE5A/AGT/SORBS2/LMCD1/NR4A3/RYR2/AKAP6/RGS4/PI16/IGF1/HTR2B/HAMP/ADRA1A	17
BP	GO:1901379	regulation of potassium ion transmembrane transport	17/1563	99/18903	0.00296283	0.0410841	0.0341759	FHL1/ANK2/KCNMB1/ABCC9/AKAP6/RGS4/KCNE4/CASQ2/KCNK3/KCNAB1/ATP1B2/ACTN2/DPP6/DPP10/KCNE2/KCNS2/LRRC52	17
BP	GO:0086009	membrane repolarization	11/1563	52/18903	0.00303651	0.0420222	0.0349563	KCND3/ANK2/ATP1A2/AKAP6/KCNE4/CASQ2/KCNJ8/ATP1B2/KCNA5/SLC24A4/KCNE2	11
BP	GO:0051017	actin filament bundle assembly	24/1563	160/18903	0.00315094	0.0434304	0.0361277	CALD1/FSCN1/SYNPO2/PPFIA1/DPYSL3/TPM1/CCN2/SORBS1/LCP1/ELN/FERMT2/DLC1/LIMCH1/S1PR1/RHPN1/AIF1/WAS/FAM107A/MYOC/ARHGEF15/ARHGAP6/TMEFF2/TACR1/FMN2	24
BP	GO:0048015	phosphatidylinositol-mediated signaling	26/1563	178/18903	0.00316135	0.0434304	0.0361277	MUC5AC/DCN/PDGFRB/F2R/CEP55/PDGFRA/MAZ/CSF1R/AGT/FCGR3A/KIT/PPP1R16B/PREX2/PDGFD/TEK/MYOC/FGF2/PLCL1/TNF/RELN/IGF1/NTRK3/HTR2B/CD160/PIRT/FSHR	26
BP	GO:0042551	neuron maturation	10/1563	45/18903	0.00316982	0.0434304	0.0361277	C1QA/BCL11A/NTN4/LRRK2/MYOC/KCNB1/LGI4/CNTN2/ADGRB3/ACTL6B	10
BP	GO:0051955	regulation of amino acid transport	10/1563	45/18903	0.00316982	0.0434304	0.0361277	SLC7A5/RGS2/AGT/ATP1A2/RGS4/TNF/KMO/GRM2/HTR1B/AVPR1B	10
BP	GO:0071827	plasma lipoprotein particle organization	10/1563	45/18903	0.00316982	0.0434304	0.0361277	APOB/SCARB1/PRKACB/AGT/APOC1/PLA2G7/APOA4/NR1H4/PLA2G5/APOC3	10
BP	GO:0014812	muscle cell migration	18/1563	108/18903	0.0031757	0.0434304	0.0361277	TPM1/PDGFRB/ADAMTS1/DDR2/AGT/CYP1B1/NR4A3/SLIT2/PRKG1/MYOCD/ITGB3/PDGFD/AIF1/TERT/IGF1/TACR1/MSTN/ADIPOQ	18
BP	GO:0019228	neuronal action potential	9/1563	38/18903	0.00318656	0.0434934	0.0361801	CACNA1H/SCN7A/P2RX1/KCNA2/SCN3A/DRD1/SCN11A/GJD2/SCN10A	9
BP	GO:0032412	regulation of ion transmembrane transporter activity	37/1563	281/18903	0.0032514	0.0442916	0.0368441	FHL1/PCSK9/GEM/ADRA2A/JPH2/PLN/ANK2/ABCC9/RYR2/ATP1A2/AKAP6/CACNB2/KCNE4/CASQ2/KCNK3/CNIH2/KCNAB1/ARC/RELN/ATP1B2/RGN/NLGN3/FGF14/MRLN/ACTN2/EPO/DRD2/KCNE2/HRC/CASQ1/CACNG5/KCNS2/PIRT/OPRM1/CACNG7/GRM5/LRRC52	37
BP	GO:0001909	leukocyte mediated cytotoxicity	21/1563	134/18903	0.00327163	0.0444802	0.0370009	IL7R/TYROBP/CORO1A/FCGR3A/NOS2/SPI1/FADD/HAVCR2/VAV1/LILRB1/IL12RB1/NLRP6/CD1A/FCGR1A/CD1D/CD160/CTSG/CD1B/KLRF2/IL21/ELANE	21
BP	GO:0048709	oligodendrocyte differentiation	17/1563	100/18903	0.00330106	0.0447928	0.037261	DAAM2/IL33/TSPAN2/NKX6-1/SOX10/PRDM8/PLP1/DLX2/DLX1/TRPC4/ASPA/GPR17/KCNJ10/CNTN2/NKX6-2/SLC8A3/GSX2	17
BP	GO:0003081	regulation of systemic arterial blood pressure by renin-angiotensin	7/1563	25/18903	0.00331533	0.0448989	0.0373492	F2R/AGT/CPA3/SUCNR1/TACR1/CTSG/CMA1	7
BP	GO:0022898	regulation of transmembrane transporter activity	38/1563	291/18903	0.00333266	0.044952	0.0373934	FHL1/PCSK9/GEM/ADRA2A/JPH2/PLN/ANK2/ABCC9/RYR2/ATP1A2/AKAP6/CACNB2/KCNE4/CASQ2/KCNK3/CNIH2/KCNAB1/ARC/RELN/ATP1B2/RGN/NLGN3/FGF14/MRLN/ACTN2/EPO/DRD2/PM20D1/KCNE2/HRC/CASQ1/CACNG5/KCNS2/PIRT/OPRM1/CACNG7/GRM5/LRRC52	38
BP	GO:0010759	positive regulation of macrophage chemotaxis	6/1563	19/18903	0.00334879	0.044952	0.0373934	THBS1/CXCL17/CSF1R/TRPV4/TNFSF18/MSTN	6
BP	GO:0032695	negative regulation of interleukin-12 production	6/1563	19/18903	0.00334879	0.044952	0.0373934	THBS1/IRAK3/JAK3/LILRB1/TIGIT/TLR8	6
BP	GO:0061298	retina vasculature development in camera-type eye	6/1563	19/18903	0.00334879	0.044952	0.0373934	PDGFRB/PDGFRA/FZD4/CYP1B1/RHOJ/ARHGEF15	6
BP	GO:2001257	regulation of cation channel activity	28/1563	197/18903	0.00335154	0.044952	0.0373934	GEM/JPH2/PLN/ANK2/ABCC9/AKAP6/CACNB2/KCNE4/CASQ2/KCNK3/CNIH2/KCNAB1/ARC/RELN/NLGN3/FGF14/ACTN2/EPO/DRD2/KCNE2/HRC/CASQ1/CACNG5/KCNS2/PIRT/OPRM1/CACNG7/LRRC52	28
BP	GO:0031348	negative regulation of defense response	36/1563	272/18903	0.00336203	0.045006	0.0374383	GSTP1/A2M/KRT1/FGL2/CXCL17/RORA/IRAK3/PBK/PTGIS/ALOX5/FOXF1/SYT11/HAVCR2/TEK/WFDC1/IL2RA/C1QTNF12/LILRB1/CST7/FOXP3/GHRL/SIGLEC10/NLRP6/CR1/SLAMF8/FFAR4/TNFAIP8L2/NR1H4/FPR2/IGF1/GPR17/DRD2/ENPP3/HAMP/ADIPOQ/ELANE	36
BP	GO:0048771	tissue remodeling	26/1563	179/18903	0.00341516	0.0456295	0.037957	TIMP1/PDK4/F2R/AXL/DDR2/CSF1R/AGT/IL1A/S1PR1/RASSF2/LEPR/MITF/TNFRSF11B/ITGB3/RSPO3/NOX4/TNFSF11/FGF10/PTH1R/HTR1B/DCSTAMP/HAMP/DBH/IL21/CELA1/PTH	26
BP	GO:0098742	cell-cell adhesion via plasma-membrane adhesion molecules	37/1563	282/18903	0.0034525	0.04604	0.0382985	CDH3/SPARCL1/MYADM/PCDH7/ITGB2/PTPRM/HMCN1/VCAM1/NEXN/CEACAM19/PCDH17/FAT4/CLDN5/CDH2/CLDN6/PCDH9/CDH23/CDH19/CNTN4/PCDHGC5/PCDHB2/FAT3/LRRC4B/CADM2/IGFN1/CLDN16/CADM3/SLITRK3/CNTN2/PSG5/MYPN/LRRC4C/SLITRK2/IL1RAPL1/CDH20/ADIPOQ/MYOT	37
BP	GO:0010466	negative regulation of peptidase activity	35/1563	263/18903	0.00347228	0.0460642	0.0383187	GAPDH/A2M/THBS1/GPI/TIMP1/TIMP3/NR4A1/AQP1/BIRC5/CST1/PTTG1/PROS1/AGT/ITIH5/PI15/DPEP1/SPINK4/RECK/WFDC1/PI16/SERPINA5/CST7/TNF/SPINK6/COL4A3/CR1/NLRP7/BIRC7/CST2/HMSD/SERPIND1/SERPINA9/WFIKKN2/SPINK13/WFDC10A	35
BP	GO:0086003	cardiac muscle cell contraction	14/1563	76/18903	0.00347723	0.0460642	0.0383187	KCND3/PLN/CACNA1C/SGCD/ANK2/ABCC9/RYR2/ATP1A2/CACNB2/KCNE4/KCNJ8/CTNNA3/KCNA5/KCNE2	14
BP	GO:0098659	inorganic cation import across plasma membrane	20/1563	126/18903	0.00348079	0.0460642	0.0383187	ATP4A/SLC39A6/ATP4B/TRPV4/CACNA1C/ABCC9/SLC8A1/ATP1A2/KCNJ16/KCNJ8/TRPV6/P2RX1/ATP1B2/SLC9C1/KCNJ10/SLC24A4/KCNE2/CNGA3/SLC12A3/SLC8A3	20
BP	GO:0099587	inorganic ion import across plasma membrane	20/1563	126/18903	0.00348079	0.0460642	0.0383187	ATP4A/SLC39A6/ATP4B/TRPV4/CACNA1C/ABCC9/SLC8A1/ATP1A2/KCNJ16/KCNJ8/TRPV6/P2RX1/ATP1B2/SLC9C1/KCNJ10/SLC24A4/KCNE2/CNGA3/SLC12A3/SLC8A3	20
BP	GO:0034284	response to monosaccharide	29/1563	207/18903	0.00354574	0.0468348	0.0389596	THBS1/TXNIP/ANO1/SREBF1/CCN2/ZBTB20/PTPRN2/ADRA2A/IL1A/ADCY5/RUNX2/SLC8A1/NKX6-1/C1QTNF12/GHRL/NOX4/TNF/AQP4/KCNB1/GIPR/NPTX1/GRIK5/COL4A3/PTPRN/GCKR/NR1H4/MAFA/CMA1/ADIPOQ	29
BP	GO:0072593	reactive oxygen species metabolic process	32/1563	235/18903	0.00355277	0.0468387	0.0389629	GSTP1/THBS1/G6PD/PDGFRB/CCN2/FOXM1/PDK4/SOD3/ITGB2/AGT/TYROBP/FBLN5/MAOB/NOS2/ALOX5/CYP1B1/CLEC7A/LRRK2/CRP/ALOX12/HBA2/VAV1/CYP1A1/NOX4/TNF/APOA4/SLC30A10/FPR2/TPO/SLC18A2/PAGE4/HBQ1	32
BP	GO:0002819	regulation of adaptive immune response	28/1563	198/18903	0.00360373	0.0474207	0.0394471	IL6ST/IL1R1/IL7R/CD4/JAK3/IL33/FADD/CLEC7A/LILRB4/WAS/HAVCR2/SAMSN1/SKAP1/LILRB1/FOXP3/BATF/IL12RB1/IL1RL1/TNF/CR1/CD1A/FCGR1A/TNFSF18/CD1D/CD80/CD160/CD1B/CLEC6A	28
BP	GO:0010743	regulation of macrophage derived foam cell differentiation	8/1563	32/18903	0.00373449	0.0489562	0.0407244	APOB/AGT/MSR1/CRP/ITGB3/PF4/PLA2G5/ADIPOQ	8
BP	GO:0035115	embryonic forelimb morphogenesis	8/1563	32/18903	0.00373449	0.0489562	0.0407244	RUNX2/CACNA1C/EN1/RECK/HOXA9/ALDH1A2/ALX4/RSPO2	8
BP	GO:0002366	leukocyte activation involved in immune response	38/1563	293/18903	0.00374617	0.0490171	0.040775	LCP1/FGL2/ITGB2/RORA/TYROBP/CORO1A/FCGR3A/JAK3/CHGA/NR4A3/EXO1/SPI1/IL33/FOXF1/DOCK2/ADORA2B/KIT/ITM2A/ADGRE2/HAVCR2/CD86/LAT2/LILRB1/FOXP3/BATF/IL12RB1/CD300A/SUCNR1/CR1/BLK/EOMES/TNFSF18/PRAM1/CD80/ENPP3/KLRF2/IL21/GATA1	38
BP	GO:0086065	cell communication involved in cardiac conduction	12/1563	61/18903	0.00378748	0.0494646	0.0411472	CACNA1C/ANK2/RYR2/SLC8A1/ATP1A2/CACNB2/CASQ2/ATP1B2/CTNNA3/KCNA5/HRC/SCN10A	12
BP	GO:0050886	endocrine process	16/1563	93/18903	0.00379951	0.0495288	0.0412007	AQP1/F2R/AGT/FZD4/CPA3/TACR2/GHRL/TRPV6/SUCNR1/POMC/OXTR/TACR1/CTSG/AVPR1B/CMA1/GALR1	16
BP	GO:0002688	regulation of leukocyte chemotaxis	20/1563	127/18903	0.00381831	0.0496809	0.0413272	THBS1/CXCL17/PADI2/CSF1R/CXCL12/PGF/SPI1/TRPV4/CXCL13/SLIT2/GPSM3/JAM3/AIF1/PLA2G7/SLAMF8/TNFSF18/FPR2/F7/PRSS56/MSTN	20
BP	GO:0001990	regulation of systemic arterial blood pressure by hormone	9/1563	39/18903	0.003844	0.0497363	0.0413732	F2R/AGT/CPA3/SUCNR1/OXTR/TACR1/CTSG/AVPR1B/CMA1	9
BP	GO:0032570	response to progesterone	9/1563	39/18903	0.003844	0.0497363	0.0413732	THBS1/TXNIP/GPI/SREBF1/CYP1B1/PTGER2/SOX10/OXTR/TACR1	9
BP	GO:0035136	forelimb morphogenesis	9/1563	39/18903	0.003844	0.0497363	0.0413732	ZBTB16/RUNX2/CACNA1C/EN1/RECK/HOXA9/ALDH1A2/ALX4/RSPO2	9
CC	GO:0062023	collagen-containing extracellular matrix	92/1642	433/19869	1.76124e-17	1.31388e-14	1.11051e-14	A2M/THBS1/TIMP1/DCN/TIMP3/SPARCL1/SULF1/CCN2/FBN1/ACTA2/CCDC80/C1QB/LAMA4/C1QC/MFAP4/FMOD/ADAMTS1/C1QA/MGP/ANXA6/SOD3/KRT1/TNXB/ELN/FGL2/NTN1/COL14A1/ADAMTS4/SPON1/PRELP/HMCN1/ADAMTS9/AGT/ASPN/CXCL12/FBLN5/ABI3BP/MMRN2/PODN/NTN4/ITIH5/LAMA2/SSC5D/MFAP5/F13A1/HMCN2/OGN/SEMA7A/CILP/ADAMTS5/TPSB2/CPA3/COMP/COL2A1/F12/NCAM1/MYOC/MMRN1/ADAMDEC1/CDH2/SERPINA5/ANGPTL1/OMD/ADAMTS8/BCAN/PRSS1/MATN3/COL4A3…	92
CC	GO:0097060	synaptic membrane	75/1642	378/19869	7.00117e-13	2.08571e-10	1.76286e-10	SIGMAR1/F2R/KCNMA1/SYNE1/ADRA2A/ITGA8/KCND3/SSPN/PRR7/IGSF9B/PCDH17/CACNA1C/ANK2/SYT11/SLC8A1/ITGB3/TAMALIN/PDE2A/CDH2/GPM6A/FAIM2/LIN7A/CNIH2/ARC/SLC1A2/KCNB1/GRIN2A/P2RX1/GRIK5/SYNDIG1/LRRC4B/GRIP2/NRXN1/DLG2/CNR1/GRIN3B/KCNA2/CNKSR2/NLGN3/DGKB/GRIK3/CADM3/DRD1/IQSEC3/NTRK3/SLITRK3/MUSK/RIMS1/CHRM2/RGS7BP/GABRG3/CNTN2/GRIA4/SLC1A6/GRM2/GRIA3/HTR1B/DRD2/LRRC4C/GRIA2/CACNG5/ADRA1A/UNC13C/IL1RAPL1…	75
CC	GO:0045211	postsynaptic membrane	60/1642	269/19869	8.38757e-13	2.08571e-10	1.76286e-10	SIGMAR1/F2R/KCNMA1/SYNE1/ADRA2A/KCND3/SSPN/PRR7/IGSF9B/PCDH17/CACNA1C/ANK2/SLC8A1/ITGB3/TAMALIN/CDH2/FAIM2/LIN7A/CNIH2/ARC/KCNB1/GRIN2A/P2RX1/GRIK5/SYNDIG1/LRRC4B/GRIP2/DLG2/GRIN3B/CNKSR2/NLGN3/DGKB/GRIK3/DRD1/IQSEC3/NTRK3/SLITRK3/MUSK/CHRM2/RGS7BP/GABRG3/CNTN2/GRIA4/GRM2/GRIA3/DRD2/LRRC4C/GRIA2/CACNG5/ADRA1A/IL1RAPL1/KCTD8/CHRNA6/SORCS3/GRIA1/GLRA2/OPRM1/CACNG7/GRM5/GABRR3	60
CC	GO:0009897	external side of plasma membrane	84/1642	462/19869	4.06092e-12	7.57362e-10	6.40129e-10	SLC7A5/THBS1/IL6ST/CBLIF/ITGA1/IL1R1/CXCL9/PDGFRA/CD34/ITGB2/PCSK9/IL7R/CD4/ITGA11/LIFR/VCAM1/CXCL12/FCGR3A/ITGA8/S1PR1/IL2RB/ITGAX/ITGA7/LEPR/ITGA4/GFRA1/MSR1/KIT/SEMA7A/RTN4R/ITGB3/SCUBE1/CSF3R/TNFRSF18/CD86/CLEC2D/NCAM1/CSF2RA/SERPINA5/IL2RA/LILRB1/CD302/SLC2A4/FOLR2/TNFRSF9/IL12RB1/IL1RL1/CTLA4/TNF/AQP4/P2RX1/TNFRSF4/ATP1B2/CNTFR/F10/IL21R/ITGA10/CCR4/CD1A/TLR8/FCGR1A/ENOX1/ASGR1/LRP2/CLEC10A…	84
CC	GO:0043292	contractile fiber	53/1642	242/19869	3.74457e-11	5.37419e-09	4.54232e-09	MYH11/SLC2A1/CALD1/DES/MYL9/SYNPO2/TPM1/PPP1R12B/TPM2/FLNC/SYNM/ACTA2/LMOD1/PDLIM3/FERMT2/SYNE1/CFL2/IDO1/SORBS2/NEXN/JPH2/PGM5/RYR1/CACNA1C/ANK2/ABCC9/RYR2/SLC8A1/TNNT1/MYOM1/CASQ2/TMOD1/LDB3/KCNJ8/SYNC/MYZAP/MYO18B/FHL5/IGFN1/TNNI2/ACTN2/SCO2/KCNA5/MYPN/MYBPC3/HRC/SMPX/MYL3/CASQ1/ADRA1A/ABRA/MYOT/MYOZ2	53
CC	GO:0034703	cation channel complex	50/1642	222/19869	4.61724e-11	5.37419e-09	4.54232e-09	KCNMA1/CACNA1H/KCND3/RYR1/CACNA1C/KCNMB1/ABCC9/CNGB1/RYR2/AKAP6/SCN7A/CACNB2/CASQ2/TRPC1/KCNJ16/KCNJ8/TRPV6/CNIH2/KCNAB1/KCNB1/GRIN2A/GRIK5/MICU3/GRIN3B/KCNA2/SCN3A/GRIK3/KCNF1/TRPC4/KCNK2/DPP6/GRIA4/KCNA5/GRIA3/DPP10/CATSPER1/SCN11A/KCNE2/OLFM3/GRIA2/CNGA3/KCNA6/CACNG5/KCNS2/GRIA1/TMEM249/CACNG7/TRPC5/SCN10A/LRRC52	50
CC	GO:0042383	sarcolemma	37/1642	136/19869	5.04281e-11	5.37419e-09	4.54232e-09	SLC2A1/DES/FLNC/SYNM/AQP1/VCAM1/LAMA2/KCND3/SSPN/PGM5/RYR1/CACNA1C/SGCD/ANK2/RYR2/SLC8A1/BVES/ATP1A2/AKAP6/ALOX12/CDH2/CACNB2/SLC2A4/KCNJ8/AQP4/KCNB1/SYNC/SGCA/CCDC78/POPDC2/CASQ1/ADRA1A/SLC8A3/OPRM1/SNTG2/MYOT/CACNG7	37
CC	GO:0030016	myofibril	50/1642	233/19869	2.85266e-10	2.66011e-08	2.24835e-08	SLC2A1/CALD1/DES/MYL9/SYNPO2/TPM1/PPP1R12B/TPM2/FLNC/SYNM/LMOD1/PDLIM3/FERMT2/SYNE1/CFL2/SORBS2/NEXN/JPH2/PGM5/RYR1/CACNA1C/ANK2/ABCC9/RYR2/SLC8A1/TNNT1/MYOM1/CASQ2/TMOD1/LDB3/KCNJ8/SYNC/MYZAP/MYO18B/FHL5/IGFN1/TNNI2/ACTN2/SCO2/KCNA5/MYPN/MYBPC3/HRC/SMPX/MYL3/CASQ1/ADRA1A/ABRA/MYOT/MYOZ2	50
CC	GO:0034702	ion channel complex	58/1642	296/19869	4.73697e-10	3.92642e-08	3.31865e-08	ANO1/KCNMA1/CACNA1H/CLIC6/KCND3/RYR1/CACNA1C/KCNMB1/ABCC9/CNGB1/RYR2/AKAP6/SCN7A/CACNB2/CASQ2/TRPC1/KCNJ16/KCNJ8/TRPV6/CNIH2/KCNAB1/KCNB1/GRIN2A/GRIK5/MICU3/GRIN3B/KCNA2/SCN3A/GRIK3/KCNF1/TRPC4/KCNK2/ANO2/GABRG3/DPP6/GRIA4/KCNA5/GRIA3/DPP10/CATSPER1/SCN11A/KCNE2/OLFM3/GRIA2/CNGA3/KCNA6/CACNG5/CHRFAM7A/KCNS2/CHRNA6/GRIA1/GLRA2/TMEM249/CACNG7/TRPC5/SCN10A/GABRR3/LRRC52	58
CC	GO:0030017	sarcomere	46/1642	214/19869	1.37871e-09	1.02852e-07	8.69315e-08	SLC2A1/DES/MYL9/SYNPO2/TPM1/PPP1R12B/TPM2/FLNC/LMOD1/PDLIM3/FERMT2/SYNE1/CFL2/SORBS2/NEXN/JPH2/PGM5/RYR1/CACNA1C/ANK2/ABCC9/RYR2/SLC8A1/TNNT1/MYOM1/CASQ2/TMOD1/LDB3/SYNC/MYZAP/MYO18B/FHL5/IGFN1/TNNI2/ACTN2/KCNA5/MYPN/MYBPC3/HRC/SMPX/MYL3/CASQ1/ADRA1A/ABRA/MYOT/MYOZ2	46
CC	GO:0099240	intrinsic component of synaptic membrane	39/1642	166/19869	1.70577e-09	1.15682e-07	9.77759e-08	ADRA2A/KCND3/PCDH17/SLC8A1/ITGB3/CDH2/GPM6A/CNIH2/SLC1A2/GRIN2A/P2RX1/GRIK5/LRRC4B/CNR1/KCNA2/NLGN3/CADM3/DRD1/NTRK3/SLITRK3/CHRM2/RGS7BP/GABRG3/CNTN2/SLC1A6/GRM2/HTR1B/DRD2/LRRC4C/CACNG5/ADRA1A/CHRNA6/SORCS3/GRIA1/OPRM1/ATP2B3/CACNG7/GRM5/SCN10A	39
CC	GO:0099699	integral component of synaptic membrane	37/1642	155/19869	2.77815e-09	1.72708e-07	1.45975e-07	ADRA2A/KCND3/PCDH17/SLC8A1/ITGB3/CDH2/GPM6A/CNIH2/SLC1A2/GRIN2A/P2RX1/GRIK5/LRRC4B/CNR1/KCNA2/NLGN3/CADM3/DRD1/NTRK3/SLITRK3/CHRM2/GABRG3/SLC1A6/GRM2/HTR1B/DRD2/LRRC4C/CACNG5/ADRA1A/CHRNA6/SORCS3/GRIA1/OPRM1/ATP2B3/CACNG7/GRM5/SCN10A	37
CC	GO:0031674	I band	34/1642	143/19869	1.34439e-08	7.71476e-07	6.52059e-07	SLC2A1/DES/MYL9/SYNPO2/PPP1R12B/FLNC/PDLIM3/FERMT2/CFL2/SORBS2/NEXN/JPH2/PGM5/RYR1/CACNA1C/ANK2/RYR2/SLC8A1/CASQ2/LDB3/SYNC/MYZAP/MYO18B/FHL5/IGFN1/ACTN2/KCNA5/MYPN/HRC/MYL3/CASQ1/ADRA1A/MYOT/MYOZ2	34
CC	GO:0030018	Z disc	32/1642	130/19869	1.45997e-08	7.77957e-07	6.57537e-07	SLC2A1/DES/MYL9/SYNPO2/PPP1R12B/FLNC/PDLIM3/CFL2/SORBS2/NEXN/JPH2/PGM5/RYR1/CACNA1C/ANK2/RYR2/SLC8A1/CASQ2/LDB3/SYNC/MYZAP/MYO18B/FHL5/IGFN1/ACTN2/KCNA5/MYPN/HRC/CASQ1/ADRA1A/MYOT/MYOZ2	32
CC	GO:1902495	transmembrane transporter complex	63/1642	379/19869	6.82185e-08	3.39273e-06	2.86757e-06	ANO1/ATP4B/KCNMA1/CACNA1H/CLIC6/KCND3/RYR1/PLN/CACNA1C/KCNMB1/ABCC9/CNGB1/RYR2/ATP1A2/AKAP6/SCN7A/CACNB2/CASQ2/TRPC1/KCNJ16/KCNJ8/TRPV6/CNIH2/KCNAB1/KCNB1/GRIN2A/GRIK5/MICU3/ATP1B2/GRIN3B/KCNA2/SCN3A/GRIK3/KCNF1/TRPC4/KCNK2/ABCG5/ANO2/GABRG3/DPP6/GRIA4/KCNA5/GRIA3/DPP10/CATSPER1/SCN11A/KCNE2/OLFM3/GRIA2/CNGA3/KCNA6/CACNG5/CHRFAM7A/KCNS2/CHRNA6/GRIA1/GLRA2/TMEM249/CACNG7/TRPC5/SCN10A/GABRR3/LRRC52	63
CC	GO:0098636	protein complex involved in cell adhesion	18/1642	52/19869	8.23102e-08	3.83771e-06	3.24367e-06	ITGA1/ITGB2/ITGA11/LAMA2/ITGA8/ITGAX/ITGA7/ITGA4/ITGB3/JAM2/JAM3/MMRN1/CTLA4/PLP1/ITGA10/CD80/TSPAN32/ITGAD	18
CC	GO:0043025	neuronal cell body	76/1642	497/19869	1.15898e-07	5.08586e-06	4.29861e-06	PPP1R1B/SLC3A2/IL6ST/ASS1/MAP1B/ITGA1/UCHL1/APOB/TNS2/AKAP12/APOD/MAP1A/SORBS2/CALB1/ADRA2A/ITGA8/KCND3/DIXDC1/ITGA4/CACNA1C/GFRA1/PRKAR2B/SYT11/RTN4R/LRRK2/SLC8A1/AIF1/ATP1A2/NEGR1/KCNN3/SST/ASTN2/HPN/GPM6A/PDE1A/RTN4RL2/PDE1C/RTN1/S100B/TNF/ARC/KCNB1/GRIK5/NRXN1/DLG2/CCR4/RIC3/PTPRN/GRIN3B/KCNA2/CNKSR2/CADM2/GRIK3/SEZ6/KCNK2/STMN2/CHRM2/RGS7BP/ADCYAP1/TMEM100/CNTN2/GRIA4/SLC5A7/DRD2/GRIA2/CNGA3…	76
CC	GO:0098978	glutamatergic synapse	55/1642	324/19869	2.27748e-07	9.43889e-06	7.97784e-06	SPARCL1/HRAS/GUCY1A1/CORO1A/CALB1/ARHGAP39/ADRA2A/FZD4/PRR7/PCDH17/ADORA2B/PRKAR2B/RTN4R/LRRK2/ITGB3/TAMALIN/GHRL/GPM6A/WNT3A/CNIH2/ARC/SLC1A2/BCAN/GRIN2A/NPTX1/P2RX1/GRIK5/LRRC4B/GRIP2/PAK3/CNR1/CNKSR2/NLGN3/GRIK3/DRD1/NTRK3/CHRM2/SH3GL2/RGS7BP/SLC1A6/DRD2/CBLN2/LRRC4C/CACNG5/LGI1/SLITRK2/ADRA1A/IL1RAPL1/CALY/SORCS3/GRIA1/ATP2B3/CACNG7/GRM5/SCN10A	55
CC	GO:1990351	transporter complex	64/1642	405/19869	3.54987e-07	1.39379e-05	1.17805e-05	ANO1/ATP4B/KCNMA1/CACNA1H/CLIC6/KCND3/RYR1/PLN/CACNA1C/KCNMB1/ABCC9/CNGB1/RYR2/ATP10A/ATP1A2/AKAP6/SCN7A/CACNB2/CASQ2/TRPC1/KCNJ16/KCNJ8/TRPV6/CNIH2/KCNAB1/KCNB1/GRIN2A/GRIK5/MICU3/ATP1B2/GRIN3B/KCNA2/SCN3A/GRIK3/KCNF1/TRPC4/KCNK2/ABCG5/ANO2/GABRG3/DPP6/GRIA4/KCNA5/GRIA3/DPP10/CATSPER1/SCN11A/KCNE2/OLFM3/GRIA2/CNGA3/KCNA6/CACNG5/CHRFAM7A/KCNS2/CHRNA6/GRIA1/GLRA2/TMEM249/CACNG7/TRPC5/SCN10A/GABRR3…	64
CC	GO:0098936	intrinsic component of postsynaptic membrane	28/1642	123/19869	6.49925e-07	2.42422e-05	2.04897e-05	ADRA2A/KCND3/PCDH17/SLC8A1/CDH2/CNIH2/GRIN2A/P2RX1/GRIK5/LRRC4B/NLGN3/DRD1/NTRK3/SLITRK3/CHRM2/RGS7BP/CNTN2/GRM2/DRD2/LRRC4C/CACNG5/ADRA1A/CHRNA6/SORCS3/GRIA1/OPRM1/CACNG7/GRM5	28
CC	GO:0042734	presynaptic membrane	31/1642	148/19869	1.15814e-06	4.02654e-05	3.40327e-05	ADRA2A/PCDH17/SYT11/PDE2A/CDH2/GPM6A/SLC1A2/GRIN2A/P2RX1/GRIK5/LRRC4B/NRXN1/CNR1/KCNA2/GRIK3/CADM3/DRD1/RIMS1/CHRM2/RGS7BP/SLC1A6/GRM2/HTR1B/DRD2/ADRA1A/UNC13C/KCTD8/CHRNA6/OPRM1/ATP2B3/SCN10A	31
CC	GO:0099056	integral component of presynaptic membrane	20/1642	73/19869	1.18745e-06	4.02654e-05	3.40327e-05	ADRA2A/PCDH17/CDH2/GPM6A/SLC1A2/P2RX1/GRIK5/CNR1/KCNA2/CADM3/DRD1/CHRM2/SLC1A6/HTR1B/DRD2/ADRA1A/CHRNA6/OPRM1/ATP2B3/SCN10A	20
CC	GO:0098889	intrinsic component of presynaptic membrane	21/1642	80/19869	1.39393e-06	4.52118e-05	3.82135e-05	ADRA2A/PCDH17/CDH2/GPM6A/SLC1A2/P2RX1/GRIK5/CNR1/KCNA2/CADM3/DRD1/CHRM2/RGS7BP/SLC1A6/HTR1B/DRD2/ADRA1A/CHRNA6/OPRM1/ATP2B3/SCN10A	21
CC	GO:0045121	membrane raft	53/1642	326/19869	1.4781e-06	4.59444e-05	3.88327e-05	SLC2A1/ANO1/SULF1/IL6ST/MYADM/SORBS1/ITGA1/F2R/SCARB1/KCNMA1/ITGB2/PLPP3/CD4/DLC1/PTGIS/S1PR1/LCP2/CLIP3/CAVIN2/FADD/ANK2/PRKAR2B/SELPLG/RTN4R/LRRK2/BVES/ATP1A2/AKAP6/OLR1/TEK/LAT2/CDH2/LY6K/SKAP1/SLC2A4/FAIM2/RTN4RL2/TNF/ARC/SLC1A2/SGCA/P2RX1/CR1/ADCY2/CNR1/CD1A/GASK1A/TRPC4/ADCYAP1R1/KCNA5/ADRA1A/OPRM1/TRPC5	53
CC	GO:0098857	membrane microdomain	53/1642	327/19869	1.62521e-06	4.84964e-05	4.09896e-05	SLC2A1/ANO1/SULF1/IL6ST/MYADM/SORBS1/ITGA1/F2R/SCARB1/KCNMA1/ITGB2/PLPP3/CD4/DLC1/PTGIS/S1PR1/LCP2/CLIP3/CAVIN2/FADD/ANK2/PRKAR2B/SELPLG/RTN4R/LRRK2/BVES/ATP1A2/AKAP6/OLR1/TEK/LAT2/CDH2/LY6K/SKAP1/SLC2A4/FAIM2/RTN4RL2/TNF/ARC/SLC1A2/SGCA/P2RX1/CR1/ADCY2/CNR1/CD1A/GASK1A/TRPC4/ADCYAP1R1/KCNA5/ADRA1A/OPRM1/TRPC5	53
CC	GO:0098839	postsynaptic density membrane	22/1642	89/19869	2.36006e-06	6.77156e-05	5.72339e-05	SIGMAR1/ADRA2A/PRR7/CACNA1C/LIN7A/CNIH2/ARC/GRIN2A/GRIK5/SYNDIG1/LRRC4B/DLG2/CNKSR2/SLITRK3/RGS7BP/LRRC4C/GRIA2/CACNG5/SORCS3/GRIA1/CACNG7/GRM5	22
CC	GO:0099055	integral component of postsynaptic membrane	26/1642	118/19869	3.08654e-06	8.28227e-05	7.00025e-05	ADRA2A/KCND3/PCDH17/SLC8A1/CDH2/CNIH2/GRIN2A/P2RX1/GRIK5/LRRC4B/NLGN3/DRD1/NTRK3/SLITRK3/CHRM2/GRM2/DRD2/LRRC4C/CACNG5/ADRA1A/CHRNA6/SORCS3/GRIA1/OPRM1/CACNG7/GRM5	26
CC	GO:0008305	integrin complex	12/1642	31/19869	3.10863e-06	8.28227e-05	7.00025e-05	ITGA1/ITGB2/ITGA11/ITGA8/ITGAX/ITGA7/ITGA4/ITGB3/PLP1/ITGA10/TSPAN32/ITGAD	12
CC	GO:0097386	glial cell projection	13/1642	38/19869	6.05701e-06	0.000152156	0.000128604	LCP1/NFASC/SLC2A13/AIF1/SCN7A/AQP4/SLC1A2/ATP1B2/KCNK2/KCNJ10/GRM2/CNGA3/GRM5	13
CC	GO:0099634	postsynaptic specialization membrane	25/1642	115/19869	6.11888e-06	0.000152156	0.000128604	SIGMAR1/ADRA2A/KCND3/PRR7/CACNA1C/CDH2/LIN7A/CNIH2/ARC/GRIN2A/GRIK5/SYNDIG1/LRRC4B/DLG2/CNKSR2/NLGN3/SLITRK3/RGS7BP/LRRC4C/GRIA2/CACNG5/SORCS3/GRIA1/CACNG7/GRM5	25
CC	GO:0034705	potassium channel complex	20/1642	89/19869	3.04449e-05	0.000732641	0.000619235	KCNMA1/KCND3/KCNMB1/ABCC9/KCNJ16/KCNJ8/KCNAB1/KCNB1/GRIK5/KCNA2/GRIK3/KCNF1/KCNK2/DPP6/KCNA5/DPP10/KCNE2/KCNA6/KCNS2/LRRC52	20
CC	GO:0044853	plasma membrane raft	23/1642	113/19869	4.32378e-05	0.00100798	0.000851955	SLC2A1/SORBS1/F2R/SCARB1/KCNMA1/ITGB2/DLC1/PTGIS/LCP2/CAVIN2/SELPLG/LRRK2/BVES/ATP1A2/AKAP6/CDH2/SKAP1/CR1/GASK1A/TRPC4/ADCYAP1R1/KCNA5/ADRA1A	23
CC	GO:0031225	anchored component of membrane	30/1642	169/19869	5.17317e-05	0.00116945	0.00098843	VNN1/GFRA1/DPEP1/SEMA7A/RTN4R/NEGR1/RECK/NCAM1/LY6K/FOLR2/MMP17/RTN4RL2/CNTN4/BCAN/CNTFR/RAB3C/FCGR3B/GPC2/LY6H/LYPD1/RGS7BP/CNTN3/CNTN2/CD160/GFRA2/GPIHBP1/OPCML/ART4/OTOA/CPO	30
CC	GO:0043204	perikaryon	28/1642	154/19869	5.8618e-05	0.00128615	0.00108706	ASS1/MAP1B/ITGA1/ITGA8/CACNA1C/SYT11/RTN4R/LRRK2/AIF1/ASTN2/RTN4RL2/KCNB1/GRIK5/DLG2/PTPRN/KCNA2/GRIK3/RGS7BP/ADCYAP1/TMEM100/SLC5A7/DRD2/CNGA3/PRPH/AVPR1B/SLC4A10/SLC8A3/OPRM1	28
CC	GO:0008328	ionotropic glutamate receptor complex	12/1642	40/19869	6.1074e-05	0.00130175	0.00110025	CNIH2/GRIN2A/GRIK5/GRIN3B/GRIK3/GRIA4/GRIA3/OLFM3/GRIA2/CACNG5/GRIA1/CACNG7	12
CC	GO:0097449	astrocyte projection	8/1642	19/19869	7.05085e-05	0.00146109	0.00123493	SLC2A13/AQP4/SLC1A2/ATP1B2/KCNK2/KCNJ10/GRM2/GRM5	8
CC	GO:0016529	sarcoplasmic reticulum	17/1642	73/19869	7.31334e-05	0.00147453	0.00124628	THBS1/IRAG1/ITPR1/JPH2/RYR1/PLN/SGCD/RYR2/AKAP6/CASQ2/SLC2A4/CCDC78/MRLN/SRL/HRC/CASQ1/FSD2	17
CC	GO:0016324	apical plasma membrane	52/1642	368/19869	9.66345e-05	0.00186946	0.00158008	SLC2A1/SLC7A5/RHCG/ANO1/SLC3A2/PDGFRB/ATP4A/CBLIF/AQP1/ATP4B/SLC5A6/DDR2/KCNMA1/CD34/SAPCD2/SLC4A11/SORBS2/SLC2A13/TRPV4/PARD3B/F2RL2/DPEP1/ANK2/ITGB3/SLC15A1/TEK/HPN/CDH2/KCNE4/KCNB1/OXTR/ECRG4/ATP1B2/CNTFR/KL/LRP2/KCNK2/ABCG5/UPK3A/LCT/ATP6V0D2/KCNA5/PTH1R/GPIHBP1/SLC24A4/ENPP3/SLC4A10/SLC12A3/OTOA/CD300LG/CPO/SLC17A1	52
CC	GO:0016528	sarcoplasm	19/1642	89/19869	9.98499e-05	0.00186946	0.00158008	THBS1/IRAG1/ITPR1/JPH2/RYR1/PLN/SGCD/RYR2/AKAP6/CASQ2/SLC2A4/CCDC78/SCN3A/MRLN/SRL/HRC/CASQ1/SLC8A3/FSD2	19
CC	GO:0043197	dendritic spine	30/1642	175/19869	0.000100239	0.00186946	0.00158008	CTTN/MAP1B/CALB1/ITGA8/KCND3/PRKAR2B/SYT11/PPP1R9A/SLC8A1/ATP1A2/ABI3/GPM6A/CNIH2/ARC/GRIN2A/SYNDIG1/SEZ6/DRD1/ACTN2/RGS7BP/GRIA4/GRIA3/PPFIA2/DRD2/GRIA2/SLC8A3/GRIA1/OPRM1/FRMPD4/GRM5	30
CC	GO:0044309	neuron spine	30/1642	176/19869	0.000111459	0.002028	0.00171409	CTTN/MAP1B/CALB1/ITGA8/KCND3/PRKAR2B/SYT11/PPP1R9A/SLC8A1/ATP1A2/ABI3/GPM6A/CNIH2/ARC/GRIN2A/SYNDIG1/SEZ6/DRD1/ACTN2/RGS7BP/GRIA4/GRIA3/PPFIA2/DRD2/GRIA2/SLC8A3/GRIA1/OPRM1/FRMPD4/GRM5	30
CC	GO:0005796	Golgi lumen	21/1642	106/19869	0.000137075	0.00243472	0.00205785	MUC5AC/MUC6/DCN/FMOD/SOD3/PRELP/MUC12/PROS1/MUC16/OGN/MUCL1/DEFA5/WNT3A/OMD/BCAN/DEFA6/F10/GPC2/F7/ZG16/DEFA3	21
CC	GO:0001725	stress fiber	16/1642	70/19869	0.000149384	0.00253274	0.0021407	FSCN1/MYL9/MYLK/SYNPO2/TPM1/ACTA2/SORBS1/LCP1/TRIP6/PDLIM3/FERMT2/LIMCH1/PGM5/TEK/FAM107A/LDB3	16
CC	GO:0097517	contractile actin filament bundle	16/1642	70/19869	0.000149384	0.00253274	0.0021407	FSCN1/MYL9/MYLK/SYNPO2/TPM1/ACTA2/SORBS1/LCP1/TRIP6/PDLIM3/FERMT2/LIMCH1/PGM5/TEK/FAM107A/LDB3	16
CC	GO:0044306	neuron projection terminus	24/1642	131/19869	0.000170171	0.00282105	0.00238438	UCHL1/CALB1/ADRA2A/DIXDC1/LRRK2/PRKCB/SLC8A1/SLC1A2/GRIK5/PTPRN/KCNA2/PACSIN1/GRIK3/KCNK2/SCRG1/CHRM2/SLC18A2/HTR1B/DRD2/AVPR1B/KCNA6/SLC4A10/UNC13C/SLC8A3	24
CC	GO:0008076	voltage-gated potassium channel complex	17/1642	79/19869	0.000205782	0.00331637	0.00280303	KCNMA1/KCND3/KCNMB1/KCNJ16/KCNJ8/KCNAB1/KCNB1/KCNA2/KCNF1/KCNK2/DPP6/KCNA5/DPP10/KCNE2/KCNA6/KCNS2/LRRC52	17
CC	GO:0098982	GABA-ergic synapse	16/1642	72/19869	0.000211809	0.00331637	0.00280303	GUCY1A1/CALB1/ADRA2A/KCND3/IGSF9B/PCDH17/CNR1/NLGN3/DRD1/IQSEC3/SLITRK3/GABRG3/DRD2/SLITRK2/ADRA1A/ATP2B3	16
CC	GO:0098878	neurotransmitter receptor complex	12/1642	45/19869	0.000213386	0.00331637	0.00280303	CNIH2/GRIN2A/GRIK5/GRIN3B/GRIK3/GRIA4/GRIA3/OLFM3/GRIA2/CACNG5/GRIA1/CACNG7	12
CC	GO:0005901	caveola	17/1642	82/19869	0.00032927	0.00501297	0.00423701	SLC2A1/SORBS1/F2R/SCARB1/KCNMA1/DLC1/PTGIS/CAVIN2/LRRK2/BVES/ATP1A2/AKAP6/GASK1A/TRPC4/ADCYAP1R1/KCNA5/ADRA1A	17
CC	GO:0014701	junctional sarcoplasmic reticulum membrane	5/1642	9/19869	0.000363691	0.00542627	0.00458633	JPH2/RYR1/RYR2/AKAP6/CASQ2	5
CC	GO:0043679	axon terminus	21/1642	115/19869	0.000442428	0.0064716	0.00546986	CALB1/ADRA2A/DIXDC1/LRRK2/PRKCB/SLC8A1/GRIK5/PTPRN/KCNA2/PACSIN1/GRIK3/KCNK2/CHRM2/SLC18A2/HTR1B/DRD2/AVPR1B/KCNA6/SLC4A10/UNC13C/SLC8A3	21
CC	GO:0030863	cortical cytoskeleton	20/1642	108/19869	0.000496564	0.00712378	0.00602108	SLC2A1/CALD1/CTTN/MYADM/DLC1/CORO1A/NOS2/CALB1/TRPV4/CLDN5/PPP1R9A/GYPC/PRKCB/CDH2/TMOD1/MYZAP/ACTN2/TRPC4/RIMS1/SPTA1	20
CC	GO:0005902	microvillus	18/1642	93/19869	0.000538484	0.00757942	0.00640619	SLC7A5/FSCN1/CBLIF/PDGFRA/AOC3/VCAM1/NFASC/CA9/DPEP1/LRRK2/MYO1G/ITGB3/JAM3/TEK/CD302/OXTR/FMN2/ENPP7	18
CC	GO:0042641	actomyosin	16/1642	78/19869	0.000552219	0.0076288	0.00644793	FSCN1/MYL9/MYLK/SYNPO2/TPM1/ACTA2/SORBS1/LCP1/TRIP6/PDLIM3/FERMT2/LIMCH1/PGM5/TEK/FAM107A/LDB3	16
CC	GO:0045177	apical part of cell	56/1642	435/19869	0.000605022	0.0082063	0.00693605	SLC2A1/SLC7A5/RHCG/ANO1/SLC3A2/PDGFRB/ATP4A/CBLIF/AQP1/ATP4B/SLC5A6/DDR2/KCNMA1/CD34/SAPCD2/SLC4A11/VCAM1/SORBS2/ITGA8/SLC2A13/TRPV4/PARD3B/F2RL2/DPEP1/ANK2/ITGB3/SLC15A1/TEK/HPN/CDH2/KCNE4/KCNB1/OXTR/ECRG4/ATP1B2/CNTFR/KL/LRP2/KCNK2/ABCG5/UPK3A/LCT/ATP6V0D2/KCNA5/PTH1R/GPIHBP1/SLC24A4/ENPP3/HAMP/SLC4A10/SLC12A3/OTOA/CD300LG/CPO/AQP8/SLC17A1	56
CC	GO:0032432	actin filament bundle	16/1642	79/19869	0.000640203	0.00842751	0.00712301	FSCN1/MYL9/MYLK/SYNPO2/TPM1/ACTA2/SORBS1/LCP1/TRIP6/PDLIM3/FERMT2/LIMCH1/PGM5/TEK/FAM107A/LDB3	16
CC	GO:0036379	myofilament	8/1642	25/19869	0.000643925	0.00842751	0.00712301	TPM1/TPM2/LMOD1/TNNT1/MYOM1/TMOD1/TNNI2/MYBPC3	8
CC	GO:0150034	distal axon	39/1642	278/19869	0.000784055	0.0100599	0.00850271	FSCN1/CTTN/DPYSL3/MAP1B/SIGMAR1/NEFL/CALB1/ADRA2A/BOC/DIXDC1/SLC2A13/TRPV4/ITGA4/RTN4R/APBB1/LRRK2/PRKCB/SLC8A1/GPM6A/PCDH9/GRIK5/CNR1/PTPRN/KCNA2/PACSIN1/GRIK3/KCNK2/STMN2/CHRM2/SLC18A2/HTR1B/DRD2/AVPR1B/KCNA6/SLC4A10/UNC13C/SLC8A3/STMN4/TRPC5	39
CC	GO:0043198	dendritic shaft	10/1642	38/19869	0.000795621	0.0100599	0.00850271	MAP1A/PRKAR2B/RTN4R/SLC8A1/ABI3/CNIH2/SYNDIG1/SEZ6/RGS7BP/GRM5	10
CC	GO:0032281	AMPA glutamate receptor complex	8/1642	26/19869	0.000863306	0.0107338	0.00907229	CNIH2/GRIA4/GRIA3/OLFM3/GRIA2/CACNG5/GRIA1/CACNG7	8
CC	GO:0032279	asymmetric synapse	44/1642	327/19869	0.000910521	0.0111352	0.00941159	RPL8/MAP1B/SIGMAR1/BCL11A/ITPR1/ADRA2A/ITGA8/KCND3/PRR7/IGSF9B/CACNA1C/SYT11/PPP1R9A/SLC8A1/ABI3/TAMALIN/CDH2/SH2D5/LIN7A/CNIH2/ARC/GRIN2A/GRIK5/SYNDIG1/LRRC4B/GRIP2/PAK3/DLG2/CNKSR2/NLGN3/IQSEC3/SLITRK3/CHRM2/RGS7BP/DRD2/CPEB1/LRRC4C/GRIA2/CACNG5/SLC8A3/SORCS3/GRIA1/CACNG7/GRM5	44
CC	GO:0034364	high-density lipoprotein particle	8/1642	27/19869	0.00113879	0.0135013	0.0114114	APOB/APOC1/PLA2G7/SAA2/APOA4/APOC3/SAA4/APOF	8
CC	GO:0071162	CMG complex	5/1642	11/19869	0.00115829	0.0135013	0.0114114	MCM7/MCM4/MCM2/CDC45/GINS2	5
CC	GO:0098691	dopaminergic synapse	5/1642	11/19869	0.00115829	0.0135013	0.0114114	ADRA2A/SLC18A2/DRD2/ADRA1A/CHRNA6	5
CC	GO:0016323	basolateral plasma membrane	33/1642	229/19869	0.00121268	0.0139178	0.0117634	SLC2A1/SLC7A5/RHCG/SLC3A2/AQP1/SLC5A6/PLPP3/SLC4A11/CA9/SLC7A7/ADRA2A/LEPR/ANK2/NKD2/TEK/ABCA8/CDH2/KCNJ16/AQP9/LIN7A/AQP4/DLG2/TRPC4/CD1D/KCNJ10/PTH1R/GPIHBP1/SLC16A12/SLC4A10/SLC22A9/CD300LG/SLC22A7/SLC6A13	33
CC	GO:0098984	neuron to neuron synapse	46/1642	351/19869	0.00123189	0.0139241	0.0117688	RPL8/MAP1B/SIGMAR1/BCL11A/ITPR1/CALB1/ADRA2A/ITGA8/KCND3/PRR7/IGSF9B/CACNA1C/SYT11/PPP1R9A/SLC8A1/ABI3/TAMALIN/CDH2/SH2D5/LIN7A/CNIH2/ARC/GRIN2A/GRIK5/SYNDIG1/LRRC4B/GRIP2/ATP1B2/PAK3/DLG2/CNKSR2/NLGN3/IQSEC3/SLITRK3/CHRM2/RGS7BP/DRD2/CPEB1/LRRC4C/GRIA2/CACNG5/SLC8A3/SORCS3/GRIA1/CACNG7/GRM5	46
CC	GO:0034704	calcium channel complex	14/1642	69/19869	0.00134023	0.0149226	0.0126127	CACNA1H/RYR1/CACNA1C/RYR2/AKAP6/CACNB2/CASQ2/TRPV6/MICU3/TRPC4/CATSPER1/TMEM249/CACNG7/TRPC5	14
CC	GO:0005581	collagen trimer	16/1642	86/19869	0.00165855	0.0181952	0.0153788	C1QB/C1QC/C1QA/COL14A1/MSR1/COLEC12/COL2A1/COL4A3/CCBE1/C1QTNF7/COL6A5/COLQ/COL19A1/COL25A1/ADIPOQ/C1QTNF9	16
CC	GO:0031261	DNA replication preinitiation complex	5/1642	12/19869	0.00185103	0.0200126	0.0169148	MCM7/MCM4/MCM2/CDC45/GINS2	5
CC	GO:0014069	postsynaptic density	42/1642	321/19869	0.00201846	0.0211977	0.0179165	RPL8/MAP1B/SIGMAR1/BCL11A/ITPR1/ADRA2A/ITGA8/KCND3/PRR7/IGSF9B/CACNA1C/SYT11/PPP1R9A/SLC8A1/ABI3/TAMALIN/CDH2/SH2D5/LIN7A/CNIH2/ARC/GRIN2A/GRIK5/SYNDIG1/LRRC4B/GRIP2/PAK3/DLG2/CNKSR2/IQSEC3/SLITRK3/RGS7BP/DRD2/CPEB1/LRRC4C/GRIA2/CACNG5/SLC8A3/SORCS3/GRIA1/CACNG7/GRM5	42
CC	GO:0044291	cell-cell contact zone	14/1642	72/19869	0.00205263	0.0211977	0.0179165	SLC2A1/DES/PGM5/ANK2/SLC8A1/JAM2/JAM3/ATP1A2/AKAP6/CDH2/PCDH9/CTNNA3/KCNA5/HAMP	14
CC	GO:0005938	cell cortex	41/1642	312/19869	0.00208984	0.0211977	0.0179165	SLC2A1/CALD1/FSCN1/CTTN/MYL9/MYADM/CCN2/FNBP1/AKAP12/FERMT2/SAPCD2/HMCN1/DLC1/CORO1A/NOS2/CALB1/FRY/FMNL1/RYR1/TRPV4/PARD3B/CLDN5/PPP1R9A/GYPC/PRKCB/SEPTIN3/ASTN2/CDH2/TMOD1/CD302/PRKD1/PDZD4/ARC/MYZAP/ACTN2/TRPC4/RIMS1/FMN2/HAMP/UNC13C/SPTA1	41
CC	GO:0030864	cortical actin cytoskeleton	15/1642	80/19869	0.00210948	0.0211977	0.0179165	SLC2A1/CALD1/CTTN/MYADM/DLC1/CORO1A/CALB1/TRPV4/CLDN5/PPP1R9A/PRKCB/CDH2/MYZAP/ACTN2/SPTA1	15
CC	GO:0034358	plasma lipoprotein particle	9/1642	36/19869	0.00213114	0.0211977	0.0179165	APOB/MSR1/APOC1/PLA2G7/SAA2/APOA4/APOC3/SAA4/APOF	9
CC	GO:1990777	lipoprotein particle	9/1642	36/19869	0.00213114	0.0211977	0.0179165	APOB/MSR1/APOC1/PLA2G7/SAA2/APOA4/APOC3/SAA4/APOF	9
CC	GO:0014704	intercalated disc	11/1642	50/19869	0.00217918	0.0213904	0.0180794	SLC2A1/DES/PGM5/ANK2/SLC8A1/ATP1A2/AKAP6/CDH2/CTNNA3/KCNA5/HAMP	11
CC	GO:0044305	calyx of Held	6/1642	18/19869	0.00245567	0.0234863	0.0198508	CALB1/PRKCB/KCNA2/KCNK2/HTR1B/UNC13C	6
CC	GO:0090533	cation-transporting ATPase complex	6/1642	18/19869	0.00245567	0.0234863	0.0198508	ATP4B/PLN/ABCC9/ATP1A2/KCNJ8/ATP1B2	6
CC	GO:0098533	ATPase dependent transmembrane transport complex	7/1642	24/19869	0.00256102	0.0241838	0.0204404	ATP4B/PLN/ABCC9/ATP1A2/KCNJ8/ATP1B2/ABCG5	7
CC	GO:0005604	basement membrane	17/1642	99/19869	0.00295032	0.0275118	0.0232532	TIMP1/TIMP3/FBN1/ACTA2/CCDC80/LAMA4/ADAMTS1/NTN1/HMCN1/MMRN2/NTN4/LAMA2/COL2A1/COL4A3/RELL2/TMEFF2/COLQ	17
CC	GO:0030315	T-tubule	11/1642	52/19869	0.0030261	0.02787	0.023556	CACNA1C/ANK2/SLC8A1/ATP1A2/AKAP6/CACNB2/SLC2A4/AQP4/CASQ1/ADRA1A/CACNG7	11
CC	GO:0045178	basal part of cell	36/1642	272/19869	0.00334387	0.0304211	0.0257122	SLC2A1/SLC7A5/RHCG/SLC3A2/ITGA1/AQP1/SLC5A6/CD34/PLPP3/SLC4A11/GKN2/CA9/SLC7A7/ADRA2A/LEPR/ANK2/NKD2/TEK/ABCA8/CDH2/KCNJ16/AQP9/LIN7A/AQP4/DLG2/TRPC4/CD1D/KCNJ10/PTH1R/GPIHBP1/SLC16A12/SLC4A10/SLC22A9/CD300LG/SLC22A7/SLC6A13	36
CC	GO:0009925	basal plasma membrane	34/1642	254/19869	0.00356238	0.0320185	0.0270624	SLC2A1/SLC7A5/RHCG/SLC3A2/AQP1/SLC5A6/CD34/PLPP3/SLC4A11/CA9/SLC7A7/ADRA2A/LEPR/ANK2/NKD2/TEK/ABCA8/CDH2/KCNJ16/AQP9/LIN7A/AQP4/DLG2/TRPC4/CD1D/KCNJ10/PTH1R/GPIHBP1/SLC16A12/SLC4A10/SLC22A9/CD300LG/SLC22A7/SLC6A13	34
CC	GO:0099572	postsynaptic specialization	43/1642	342/19869	0.00380237	0.0336341	0.0284278	RPL8/MAP1B/SIGMAR1/BCL11A/ITPR1/ADRA2A/ITGA8/KCND3/PRR7/IGSF9B/CACNA1C/SYT11/PPP1R9A/SLC8A1/ABI3/TAMALIN/CDH2/SH2D5/LIN7A/CNIH2/ARC/GRIN2A/GRIK5/SYNDIG1/LRRC4B/GRIP2/PAK3/DLG2/CNKSR2/NLGN3/IQSEC3/SLITRK3/RGS7BP/DRD2/CPEB1/LRRC4C/GRIA2/CACNG5/SLC8A3/SORCS3/GRIA1/CACNG7/GRM5	43
CC	GO:0032994	protein-lipid complex	9/1642	39/19869	0.0038323	0.0336341	0.0284278	APOB/MSR1/APOC1/PLA2G7/SAA2/APOA4/APOC3/SAA4/APOF	9
CC	GO:0099146	intrinsic component of postsynaptic density membrane	11/1642	54/19869	0.00411922	0.0356614	0.0301413	ADRA2A/CNIH2/GRIN2A/GRIK5/LRRC4B/SLITRK3/RGS7BP/LRRC4C/SORCS3/GRIA1/CACNG7	11
CC	GO:0033018	sarcoplasmic reticulum lumen	4/1642	9/19869	0.00417273	0.0356614	0.0301413	CASQ2/SRL/HRC/CASQ1	4
CC	GO:0034706	sodium channel complex	7/1642	26/19869	0.0042067	0.0356614	0.0301413	CACNA1H/SCN7A/GRIK5/SCN3A/GRIK3/SCN11A/SCN10A	7
CC	GO:0016942	insulin-like growth factor binding protein complex	3/1642	5/19869	0.00496029	0.0399017	0.0337253	IGFBP6/IGFALS/IGF1	3
CC	GO:0032997	Fc receptor complex	3/1642	5/19869	0.00496029	0.0399017	0.0337253	FCGR3A/CD247/MS4A2	3
CC	GO:0071953	elastic fiber	3/1642	5/19869	0.00496029	0.0399017	0.0337253	MFAP4/ELN/FBLN5	3
CC	GO:0044304	main axon	12/1642	63/19869	0.00496173	0.0399017	0.0337253	MAP1B/NFASC/MAP1A/CLDN5/MYOC/NCMAP/KCNAB1/SLC1A2/DLG2/KCNA2/CNTN2/CNGA3	12
CC	GO:0098948	intrinsic component of postsynaptic specialization membrane	14/1642	79/19869	0.00497434	0.0399017	0.0337253	ADRA2A/KCND3/CDH2/CNIH2/GRIN2A/GRIK5/LRRC4B/NLGN3/SLITRK3/RGS7BP/LRRC4C/SORCS3/GRIA1/CACNG7	14
CC	GO:0033017	sarcoplasmic reticulum membrane	9/1642	41/19869	0.00545715	0.0433088	0.036605	JPH2/RYR1/PLN/RYR2/AKAP6/CASQ2/MRLN/SRL/CASQ1	9
CC	GO:0005884	actin filament	18/1642	114/19869	0.0056857	0.0446477	0.0377366	CTTN/DPYSL3/TPM1/TPM2/LCP1/LMOD1/PDLIM3/GAS7/CORO1A/JAM3/AIF1/WAS/TEK/ARHGAP6/TMOD1/LDB3/MYO18B/ACTN2	18
CC	GO:0005865	striated muscle thin filament	6/1642	21/19869	0.00579136	0.0450037	0.0380375	TPM1/TPM2/LMOD1/TNNT1/TMOD1/TNNI2	6
CC	GO:0044224	juxtaparanode region of axon	4/1642	10/19869	0.00650265	0.0498394	0.0421248	KCNAB1/DLG2/KCNA2/CNTN2	4
CC	GO:0001891	phagocytic cup	7/1642	28/19869	0.00654727	0.0498394	0.0421248	LCP1/CORO1A/SYT11/MYO1G/AIF1/ARHGAP25/TNF	7
MF	GO:0005261	cation channel activity	67/1575	346/18432	1.50452e-10	1.10607e-07	9.79138e-08	RHCG/ANO1/AQP1/ANXA6/KCNMA1/CACNA1H/SLC4A11/ITPR1/KCND3/RYR1/TRPV4/CACNA1C/KCNMB1/ABCC9/CNGB1/RYR2/KCNN3/PIEZO2/SCN7A/CACNB2/KCNE4/TRPC1/GPM6A/KCNJ16/KCNJ8/TRPV6/KCNK3/KCNAB1/KCNB1/GRIN2A/P2RX1/GRIK5/KCNT2/CNR1/GRIN3B/KCNA2/SCN3A/GRIK3/KCNF1/TRPC4/KCNK2/NALCN/KCNJ10/GRIA4/KCNA5/GRIA3/CALHM6/HTR1B/SLC24A4/CATSPER1/TRPM3/SCN11A/KCNE2/GRIA2/CNGA3/KCNA6/CACNG5/CHRFAM7A/KCNS2/CHRNA6/GRIA1/OPRM1/RHAG/C…	67
MF	GO:0022836	gated channel activity	66/1575	341/18432	2.10811e-10	1.10607e-07	9.79138e-08	ANO1/AQP1/ANXA6/KCNMA1/CACNA1H/CLIC6/ITPR1/KCND3/RYR1/TRPV4/CACNA1C/KCNMB1/ABCC9/CNGB1/RYR2/KCNN3/PIEZO2/ANO5/SCN7A/CACNB2/KCNE4/KCNJ16/KCNJ8/KCNK3/KCNAB1/KCNB1/GRIN2A/P2RX1/GRIK5/KCNT2/CNR1/GRIN3B/KCNA2/SCN3A/GRIK3/KCNF1/KCNK2/ANO3/ANO2/NALCN/GABRG3/KCNJ10/GRIA4/KCNA5/GRIA3/HTR1B/ANO4/CATSPER1/TRPM3/SCN11A/KCNE2/GRIA2/CNGA3/KCNA6/CACNG5/CHRFAM7A/KCNS2/CHRNA6/GRIA1/GLRA2/OPRM1/TMC3/CACNG7/SCN10A/…	66
MF	GO:0046873	metal ion transmembrane transporter activity	78/1575	436/18432	2.53686e-10	1.10607e-07	9.79138e-08	SLC3A2/ATP4A/SLC20A2/SLC39A6/AQP1/ATP4B/SLC5A6/ANXA6/KCNMA1/CACNA1H/SLC4A11/ITPR1/KCND3/RYR1/TRPV4/CACNA1C/KCNMB1/ABCC9/RYR2/SLC8A1/ATP1A2/KCNN3/SLC28A2/SCN7A/CACNB2/KCNE4/TRPC1/GPM6A/KCNJ16/KCNJ8/TRPV6/KCNK3/KCNAB1/SLC1A2/KCNB1/GRIN2A/GRIK5/KCNT2/CNR1/GRIN3B/KCNA2/SCN3A/SLC30A10/CLDN16/GRIK3/KCNF1/TRPC4/KCNK2/SLC9C1/NALCN/SLC18A2/KCNJ10/SLC1A6/KCNA5/SLC39A1/HTR1B/SLC5A7/SLC24A4/SLC5A11/CATSPER1/…	78
MF	GO:0005201	extracellular matrix structural constituent	42/1575	173/18432	3.75086e-10	1.22653e-07	1.08578e-07	MUC5AC/THBS1/MUC6/DCN/FBN1/LAMA4/MFAP4/FMOD/MGP/TNXB/ELN/FGL2/COL14A1/SPON1/PRELP/HMCN1/CD4/ASPN/FBLN5/ABI3BP/MMRN2/PODN/LAMA2/MFAP5/HMCN2/OGN/CILP/COMP/COL2A1/MMRN1/MATN3/COL4A3/DPT/FBN3/COL6A5/COLQ/COL19A1/COL25A1/ENAM/ZPLD1/ADIPOQ/STATH	42
MF	GO:0008528	G protein-coupled peptide receptor activity	37/1575	147/18432	1.41159e-09	3.33446e-07	2.9518e-07	SIGMAR1/F2R/APLNR/F2RL2/FPR3/F2RL3/TACR2/CYSLTR1/QRFPR/SSTR2/GIPR/NLRP6/OXTR/CCKBR/NPFFR1/CCR4/XCR1/FPR2/TACR1/SORCS1/SCTR/CCKAR/ADCYAP1R1/VIPR2/GPR17/PTH1R/NMUR1/GLP2R/KISS1R/CCR8/AVPR1B/SORCS3/OPRM1/GALR1/LHCGR/MC2R/FSHR	37
MF	GO:0005539	glycosaminoglycan binding	50/1575	237/18432	1.62686e-09	3.33446e-07	2.9518e-07	THBS1/DCN/FSTL1/SULF1/DPYSL3/CCN2/FBN1/JCHAIN/CCDC80/CRISPLD2/CFH/ADAMTS1/APOB/ANXA6/SOD3/TNXB/STAB1/PRELP/PGF/CXCL13/SLIT2/RTN4R/ADAMTS5/FGF7/ADGRE2/COMP/FGF2/RSPO3/SERPINA5/LYVE1/GREM2/CCN5/NDNF/ADAMTS8/BCAN/PLA2G2D/RSPO4/FGF10/CLEC3B/COLQ/RSPO2/PF4/SERPIND1/CTSG/COL25A1/ZG16/RSPO1/MSTN/CCL23/ELANE	50
MF	GO:0005216	ion channel activity	77/1575	446/18432	1.78449e-09	3.33446e-07	2.9518e-07	RHCG/ANO1/AQP1/ANXA6/KCNMA1/CACNA1H/CLIC6/SLC4A11/ITPR1/KCND3/RYR1/TRPV4/CACNA1C/KCNMB1/ABCC9/CNGB1/RYR2/KCNN3/PIEZO2/ANO5/SCN7A/CACNB2/KCNE4/TRPC1/GPM6A/KCNJ16/KCNJ8/TRPV6/KCNK3/KCNAB1/KCNB1/GRIN2A/P2RX1/GRIK5/KCNT2/CNR1/GRIN3B/KCNA2/SCN3A/GRIK3/KCNF1/TRPC4/KCNK2/SLC9C1/ANO3/ANO2/NALCN/GABRG3/KCNJ10/GRIA4/KCNA5/GRIA3/CALHM6/HTR1B/ANO4/SLC24A4/CATSPER1/TRPM3/SCN11A/KCNE2/GRIA2/CNGA3/KCNA6/CACNG5/…	77
MF	GO:1901681	sulfur compound binding	54/1575	270/18432	2.77073e-09	4.53015e-07	4.01027e-07	GSTP1/THBS1/TKT/FSTL1/DPYSL3/CCN2/FBN1/CCDC80/CRISPLD2/CFH/ADAMTS1/APOB/ACOT7/ANXA6/SOD3/TNXB/CD34/PRELP/GSTM1/PGF/CXCL13/SLIT2/RTN4R/RYR2/ADAMTS5/FGF7/ADGRE2/COMP/FGF2/RSPO3/SERPINA5/HPSE2/GREM2/CCN5/NDNF/ADAMTS8/P2RX1/PLA2G2D/RSPO4/PNPLA3/SULT2A1/FGF10/CLEC3B/COLQ/RSPO2/PF4/SERPIND1/CTSG/COL25A1/RSPO1/MSTN/CCL23/GAL3ST3/ELANE	54
MF	GO:0008201	heparin binding	40/1575	171/18432	3.13225e-09	4.55221e-07	4.0298e-07	THBS1/FSTL1/CCN2/FBN1/CCDC80/CRISPLD2/CFH/ADAMTS1/APOB/SOD3/TNXB/PRELP/PGF/CXCL13/SLIT2/RTN4R/ADAMTS5/FGF7/COMP/FGF2/RSPO3/SERPINA5/GREM2/CCN5/NDNF/ADAMTS8/PLA2G2D/RSPO4/FGF10/CLEC3B/COLQ/RSPO2/PF4/SERPIND1/CTSG/COL25A1/RSPO1/MSTN/CCL23/ELANE	40
MF	GO:0001653	peptide receptor activity	37/1575	153/18432	4.61911e-09	6.0418e-07	5.34844e-07	SIGMAR1/F2R/APLNR/F2RL2/FPR3/F2RL3/TACR2/CYSLTR1/QRFPR/SSTR2/GIPR/NLRP6/OXTR/CCKBR/NPFFR1/CCR4/XCR1/FPR2/TACR1/SORCS1/SCTR/CCKAR/ADCYAP1R1/VIPR2/GPR17/PTH1R/NMUR1/GLP2R/KISS1R/CCR8/AVPR1B/SORCS3/OPRM1/GALR1/LHCGR/MC2R/FSHR	37
MF	GO:0015267	channel activity	81/1575	494/18432	7.87219e-09	9.36075e-07	8.28651e-07	RHCG/ANO1/AQP1/ANXA6/KCNMA1/CACNA1H/CLIC6/SLC4A11/ITPR1/KCND3/RYR1/TRPV4/CACNA1C/KCNMB1/ABCC9/CNGB1/RYR2/KCNN3/PIEZO2/ANO5/SCN7A/CACNB2/KCNE4/TRPC1/GPM6A/KCNJ16/KCNJ8/TRPV6/AQP9/KCNK3/KCNAB1/AQP4/KCNB1/GRIN2A/P2RX1/GRIK5/KCNT2/CNR1/GRIN3B/KCNA2/SCN3A/GRIK3/KCNF1/TRPC4/KCNK2/SLC9C1/ANO3/ANO2/NALCN/GABRG3/KCNJ10/GRIA4/KCNA5/GRIA3/CALHM6/HTR1B/ANO4/SLC24A4/CATSPER1/TRPM3/SCN11A/KCNE2/GRIA2/CNGA3/KCN…	81
MF	GO:0022803	passive transmembrane transporter activity	81/1575	495/18432	8.64584e-09	9.42396e-07	8.34248e-07	RHCG/ANO1/AQP1/ANXA6/KCNMA1/CACNA1H/CLIC6/SLC4A11/ITPR1/KCND3/RYR1/TRPV4/CACNA1C/KCNMB1/ABCC9/CNGB1/RYR2/KCNN3/PIEZO2/ANO5/SCN7A/CACNB2/KCNE4/TRPC1/GPM6A/KCNJ16/KCNJ8/TRPV6/AQP9/KCNK3/KCNAB1/AQP4/KCNB1/GRIN2A/P2RX1/GRIK5/KCNT2/CNR1/GRIN3B/KCNA2/SCN3A/GRIK3/KCNF1/TRPC4/KCNK2/SLC9C1/ANO3/ANO2/NALCN/GABRG3/KCNJ10/GRIA4/KCNA5/GRIA3/CALHM6/HTR1B/ANO4/SLC24A4/CATSPER1/TRPM3/SCN11A/KCNE2/GRIA2/CNGA3/KCN…	81
MF	GO:0019955	cytokine binding	34/1575	144/18432	3.65197e-08	3.67444e-06	3.25277e-06	A2M/THBS1/PLP2/IL6ST/IL1R1/CD4/LIFR/CSF1R/FZD4/IL2RB/LEPR/ITGA4/CHRDL1/KIT/ACKR1/ITGB3/CSF3R/COMP/FGF2/CSF2RA/IL2RA/CHRD/TNFRSF9/GREM2/IL12RB1/IL1RL1/CNTFR/CCR4/NLRP7/XCR1/CCR8/IL5RA/WFIKKN2/ELANE	34
MF	GO:0005178	integrin binding	35/1575	156/18432	9.06936e-08	8.47337e-06	7.50097e-06	THBS1/CCN2/FBN1/ITGA1/LCP1/TNXB/FERMT2/ITGB2/PLPP3/S1PR3/ITGA11/VCAM1/CXCL12/FBLN5/ITGA8/ITGAX/ITGA7/ITGA4/GFRA1/SEMA7A/ADAMTS5/ITGB3/JAM2/JAM3/COMP/IGF2/FGF2/CCN5/ADAMTS8/ICAM5/COL4A3/ITGA10/IGF1/ACTN2/ITGAD	35
MF	GO:0140375	immune receptor activity	33/1575	148/18432	2.44435e-07	2.13147e-05	1.88687e-05	IL6ST/IL1R1/HLA-DQA1/IL7R/CD4/LIFR/FCGR3A/FZD4/IL2RB/LEPR/GFRA1/FPR3/CSF3R/HLA-DQB2/LILRB2/CSF2RA/IL2RA/LILRB1/IL12RB1/IL1RL1/LILRB5/CR1/CNTFR/IL21R/CCR4/FCGR1A/XCR1/FPR2/GPR17/CD160/GFRA2/CCR8/IL5RA	33
MF	GO:0005244	voltage-gated ion channel activity	39/1575	201/18432	9.62283e-07	7.40392e-05	6.55425e-05	ANO1/KCNMA1/CACNA1H/CLIC6/KCND3/RYR1/CACNA1C/ABCC9/KCNN3/SCN7A/CACNB2/KCNE4/KCNJ16/KCNJ8/KCNK3/KCNAB1/KCNB1/GRIN2A/KCNT2/CNR1/GRIN3B/KCNA2/SCN3A/KCNF1/KCNK2/NALCN/KCNJ10/KCNA5/HTR1B/CATSPER1/SCN11A/KCNE2/KCNA6/CACNG5/KCNS2/OPRM1/CACNG7/SCN10A/LRRC52	39
MF	GO:0022832	voltage-gated channel activity	39/1575	201/18432	9.62283e-07	7.40392e-05	6.55425e-05	ANO1/KCNMA1/CACNA1H/CLIC6/KCND3/RYR1/CACNA1C/ABCC9/KCNN3/SCN7A/CACNB2/KCNE4/KCNJ16/KCNJ8/KCNK3/KCNAB1/KCNB1/GRIN2A/KCNT2/CNR1/GRIN3B/KCNA2/SCN3A/KCNF1/KCNK2/NALCN/KCNJ10/KCNA5/HTR1B/CATSPER1/SCN11A/KCNE2/KCNA6/CACNG5/KCNS2/OPRM1/CACNG7/SCN10A/LRRC52	39
MF	GO:0022843	voltage-gated cation channel activity	32/1575	151/18432	1.22499e-06	8.90161e-05	7.88007e-05	KCNMA1/CACNA1H/KCND3/RYR1/CACNA1C/ABCC9/KCNN3/CACNB2/KCNE4/KCNJ16/KCNJ8/KCNK3/KCNAB1/KCNB1/GRIN2A/KCNT2/CNR1/GRIN3B/KCNA2/KCNF1/KCNK2/KCNJ10/KCNA5/HTR1B/CATSPER1/KCNE2/KCNA6/CACNG5/KCNS2/OPRM1/CACNG7/LRRC52	32
MF	GO:0048018	receptor ligand activity	70/1575	491/18432	1.44025e-05	0.000991497	0.000877714	GPI/TIMP1/CCN2/FBN1/CXCL9/ADM/CXCL5/AGT/CXCL12/IL1A/CCL18/PGF/IL33/CXCL13/WNT10A/OGN/SEMA7A/NMB/ARTN/TNFRSF11B/FGF7/PDGFD/IGF2/SCG2/SST/SEMA3G/FGF2/TNFSF12/C1QTNF12/GHRL/GREM2/CCL24/WNT3A/TNF/POMC/KL/FNDC5/GDF7/PPBP/FGF14/TNFSF18/TNFSF11/IGF1/IL36B/FGF10/TAFA2/EPO/CCL26/ADCYAP1/PF4/IL17C/NTF3/CTSG/HAMP/GDF10/C1QTNF4/IL17A/CCL14/MSTN/CCL23/APELA/ADIPOQ/UTS2B/IL21/CCL16/C1QTNF9/CMTM5/PROK1/PTH/TSHB	70
MF	GO:0004896	cytokine receptor activity	22/1575	97/18432	1.78712e-05	0.00116878	0.00103465	IL6ST/IL1R1/IL7R/CD4/LIFR/FZD4/IL2RB/LEPR/GFRA1/CSF3R/CSF2RA/IL2RA/IL12RB1/IL1RL1/CNTFR/IL21R/CCR4/XCR1/GPR17/GFRA2/CCR8/IL5RA	22
MF	GO:0030546	signaling receptor activator activity	70/1575	498/18432	2.31104e-05	0.00143945	0.00127426	GPI/TIMP1/CCN2/FBN1/CXCL9/ADM/CXCL5/AGT/CXCL12/IL1A/CCL18/PGF/IL33/CXCL13/WNT10A/OGN/SEMA7A/NMB/ARTN/TNFRSF11B/FGF7/PDGFD/IGF2/SCG2/SST/SEMA3G/FGF2/TNFSF12/C1QTNF12/GHRL/GREM2/CCL24/WNT3A/TNF/POMC/KL/FNDC5/GDF7/PPBP/FGF14/TNFSF18/TNFSF11/IGF1/IL36B/FGF10/TAFA2/EPO/CCL26/ADCYAP1/PF4/IL17C/NTF3/CTSG/HAMP/GDF10/C1QTNF4/IL17A/CCL14/MSTN/CCL23/APELA/ADIPOQ/UTS2B/IL21/CCL16/C1QTNF9/CMTM5/PROK1/PTH/TSHB	70
MF	GO:0015085	calcium ion transmembrane transporter activity	27/1575	135/18432	2.45793e-05	0.00145865	0.00129126	SLC3A2/ANXA6/CACNA1H/ITPR1/RYR1/TRPV4/CACNA1C/RYR2/SLC8A1/CACNB2/TRPC1/GPM6A/TRPV6/GRIN2A/CNR1/GRIN3B/TRPC4/HTR1B/SLC24A4/CATSPER1/TRPM3/CACNG5/SLC8A3/OPRM1/ATP2B3/CACNG7/TRPC5	27
MF	GO:0015079	potassium ion transmembrane transporter activity	30/1575	158/18432	2.56491e-05	0.00145865	0.00129126	ATP4A/AQP1/ATP4B/KCNMA1/KCND3/KCNMB1/ABCC9/ATP1A2/KCNN3/KCNE4/KCNJ16/KCNJ8/KCNK3/KCNAB1/KCNB1/GRIK5/KCNT2/KCNA2/GRIK3/KCNF1/KCNK2/SLC9C1/KCNJ10/KCNA5/SLC24A4/KCNE2/KCNA6/KCNS2/SLC12A3/LRRC52	30
MF	GO:0003779	actin binding	63/1575	439/18432	3.11174e-05	0.0016959	0.00150128	MYH11/CALD1/FSCN1/CTTN/TNS1/MYLK/SYNPO2/TPM1/TPM2/FLNC/TAGLN/MAP1B/SORBS1/CNN1/LCP1/ANXA6/LMOD1/PDLIM3/FERMT2/KCNMA1/SYNE1/GAS7/CFL2/CORO1A/LIMCH1/MAP1A/DAAM2/NEXN/FMNL1/DIXDC1/TRPV4/PPP1R9A/LRRK2/NCALD/SYNE3/MYO1G/AIF1/WAS/ABI3/MYOM1/FAM107A/CACNB2/TMOD1/PARVG/LDB3/MYO18B/CTNNA3/TNNI2/PKNOX2/ACTN2/FMN2/CTNNA2/MYPN/MYBPC3/MYL3/TMSB15B/ABRA/SNTG2/SPTA1/MYOT/MYOZ2/CCIN/TRPC5	63
MF	GO:0008066	glutamate receptor activity	10/1575	27/18432	4.38395e-05	0.00229368	0.00203046	GRIN2A/GRIK5/GRIN3B/GRIK3/GRIA4/GRM2/GRIA3/GRIA2/GRIA1/GRM5	10
MF	GO:0015081	sodium ion transmembrane transporter activity	29/1575	156/18432	5.20273e-05	0.00261737	0.002317	SLC3A2/ATP4A/SLC20A2/SLC5A6/CACNA1H/SLC4A11/SLC8A1/ATP1A2/SLC28A2/SCN7A/SLC1A2/GRIK5/SCN3A/GRIK3/SLC9C1/NALCN/SLC18A2/SLC1A6/SLC5A7/SLC24A4/SLC5A11/SCN11A/SLC4A10/SLC12A3/SLC8A3/SLC6A13/SLC17A1/SLC17A2/SCN10A	29
MF	GO:0032036	myosin heavy chain binding	7/1575	14/18432	6.57472e-05	0.00318509	0.00281957	MYL9/AXL/CORO1A/LIMCH1/NKD2/MYBPC3/MYL3	7
MF	GO:0004970	ionotropic glutamate receptor activity	8/1575	19/18432	8.94216e-05	0.0040339	0.00357097	GRIN2A/GRIK5/GRIN3B/GRIK3/GRIA4/GRIA3/GRIA2/GRIA1	8
MF	GO:0005267	potassium channel activity	24/1575	122/18432	8.94366e-05	0.0040339	0.00357097	AQP1/KCNMA1/KCND3/KCNMB1/ABCC9/KCNN3/KCNE4/KCNJ16/KCNJ8/KCNK3/KCNAB1/KCNB1/GRIK5/KCNT2/KCNA2/GRIK3/KCNF1/KCNK2/KCNJ10/KCNA5/KCNE2/KCNA6/KCNS2/LRRC52	24
MF	GO:0015276	ligand-gated ion channel activity	27/1575	146/18432	0.000101853	0.00429754	0.00380436	AQP1/ANXA6/ITPR1/RYR1/ABCC9/CNGB1/RYR2/KCNN3/KCNJ16/KCNJ8/GRIN2A/P2RX1/GRIK5/GRIN3B/GRIK3/GABRG3/KCNJ10/GRIA4/GRIA3/KCNE2/GRIA2/CNGA3/CHRFAM7A/CHRNA6/GRIA1/GLRA2/GABRR3	27
MF	GO:0022834	ligand-gated channel activity	27/1575	146/18432	0.000101853	0.00429754	0.00380436	AQP1/ANXA6/ITPR1/RYR1/ABCC9/CNGB1/RYR2/KCNN3/KCNJ16/KCNJ8/GRIN2A/P2RX1/GRIK5/GRIN3B/GRIK3/GABRG3/KCNJ10/GRIA4/GRIA3/KCNE2/GRIA2/CNGA3/CHRFAM7A/CHRNA6/GRIA1/GLRA2/GABRR3	27
MF	GO:0099094	ligand-gated cation channel activity	23/1575	116/18432	0.000109709	0.00448436	0.00396974	AQP1/ITPR1/RYR1/ABCC9/CNGB1/RYR2/KCNN3/KCNJ16/KCNJ8/GRIN2A/P2RX1/GRIK5/GRIN3B/GRIK3/KCNJ10/GRIA4/GRIA3/KCNE2/GRIA2/CNGA3/CHRFAM7A/CHRNA6/GRIA1	23
MF	GO:0031406	carboxylic acid binding	30/1575	171/18432	0.000117548	0.00465917	0.00412449	GSTP1/SHMT2/PYGL/NR2F2/NOS2/PRR7/RTN4R/APOC1/ALOX5AP/ST8SIA4/LRAT/GLDC/SERPINA5/FOLR2/SIGLEC10/P4HA3/FFAR4/GRIN3B/NR1H4/RBP2/SIGLEC6/SIGLEC7/SIGLEC11/ST8SIA3/DBH/PMP2/FABP7/GLRA2/ADIPOQ/AFM	30
MF	GO:0008307	structural constituent of muscle	12/1575	42/18432	0.000142233	0.00547177	0.00484383	MYH11/MYL9/TPM1/TPM2/SYNM/SORBS2/NEXN/MYOM1/ACTN2/MYBPC3/MYL3/MYOT	12
MF	GO:0005262	calcium channel activity	23/1575	119/18432	0.000163968	0.00612772	0.00542451	ANXA6/CACNA1H/ITPR1/RYR1/TRPV4/CACNA1C/RYR2/CACNB2/TRPC1/GPM6A/TRPV6/GRIN2A/CNR1/GRIN3B/TRPC4/HTR1B/SLC24A4/CATSPER1/TRPM3/CACNG5/OPRM1/CACNG7/TRPC5	23
MF	GO:0005518	collagen binding	16/1575	69/18432	0.000183329	0.00666094	0.00589654	THBS1/DCN/SPARCL1/ITGA1/TNXB/COL14A1/MMP13/DDR2/ITGA11/ASPN/PODN/COMP/RELL2/ITGA10/CCBE1/MUSK	16
MF	GO:0005249	voltage-gated potassium channel activity	20/1575	99/18432	0.000231212	0.00817365	0.00723564	KCNMA1/KCND3/ABCC9/KCNN3/KCNE4/KCNJ16/KCNJ8/KCNK3/KCNAB1/KCNB1/KCNT2/KCNA2/KCNF1/KCNK2/KCNJ10/KCNA5/KCNE2/KCNA6/KCNS2/LRRC52	20
MF	GO:0005125	cytokine activity	37/1575	237/18432	0.000247627	0.00852359	0.00754543	GPI/TIMP1/CXCL9/CXCL5/CXCL12/IL1A/CCL18/IL33/CXCL13/WNT10A/TNFRSF11B/SCG2/FGF2/TNFSF12/GREM2/CCL24/WNT3A/TNF/GDF7/PPBP/TNFSF18/TNFSF11/IL36B/EPO/CCL26/PF4/IL17C/GDF10/C1QTNF4/IL17A/CCL14/MSTN/CCL23/ADIPOQ/IL21/CCL16/CMTM5	37
MF	GO:0017171	serine hydrolase activity	32/1575	196/18432	0.000280304	0.00940095	0.0083221	MMP7/HTRA3/MMP13/PCSK9/TYSND1/C2/MMP19/TPSB2/AADAC/F12/HPN/MASP1/PRSS1/RELN/F10/PRSS51/MASP2/TMPRSS15/DPP6/F7/PRSS56/CTSG/DPP10/KLK4/HTRA4/CMA1/KLK3/CELA3B/TMPRSS12/ELANE/CELA2A/CELA1	32
MF	GO:0030169	low-density lipoprotein particle binding	7/1575	17/18432	0.000296121	0.00956328	0.00846581	THBS1/SCARB1/STAB1/PCSK9/MSR1/COLEC12/CRP	7
MF	GO:0030021	extracellular matrix structural constituent conferring compression resistance	8/1575	22/18432	0.000299767	0.00956328	0.00846581	DCN/FMOD/PRELP/ASPN/PODN/OGN/ENAM/STATH	8
MF	GO:0017046	peptide hormone binding	13/1575	52/18432	0.000329915	0.0102745	0.00909541	LEPR/GIPR/OXTR/CCKBR/SCTR/CCKAR/ADCYAP1R1/VIPR2/PTH1R/GLP2R/AVPR1B/GALR1/LHCGR	13
MF	GO:0008188	neuropeptide receptor activity	12/1575	46/18432	0.000363284	0.0110506	0.00978243	TACR2/QRFPR/SSTR2/NPFFR1/TACR1/SORCS1/NMUR1/KISS1R/SORCS3/OPRM1/GALR1/MC2R	12
MF	GO:0030594	neurotransmitter receptor activity	21/1575	111/18432	0.000419209	0.0122663	0.0108586	HRH2/HTR1D/GRIN2A/GRIK5/GRIN3B/GRIK3/DRD1/HTR2B/CHRM2/GABRG3/GRIA4/GRIA3/HTR1B/DRD2/GRIA2/CHRFAM7A/CHRNA6/GRIA1/GLRA2/GRM5/GABRR3	21
MF	GO:0008236	serine-type peptidase activity	31/1575	192/18432	0.000422004	0.0122663	0.0108586	MMP7/HTRA3/MMP13/PCSK9/TYSND1/C2/MMP19/TPSB2/F12/HPN/MASP1/PRSS1/RELN/F10/PRSS51/MASP2/TMPRSS15/DPP6/F7/PRSS56/CTSG/DPP10/KLK4/HTRA4/CMA1/KLK3/CELA3B/TMPRSS12/ELANE/CELA2A/CELA1	31
MF	GO:0008009	chemokine activity	12/1575	49/18432	0.00067782	0.0192601	0.0170499	CXCL9/CXCL5/CXCL12/CCL18/CXCL13/CCL24/PPBP/CCL26/PF4/CCL14/CCL23/CCL16	12
MF	GO:0038064	collagen receptor activity	4/1575	6/18432	0.00069207	0.0192601	0.0170499	DDR2/ITGA11/OSCAR/MUSK	4
MF	GO:0004252	serine-type endopeptidase activity	28/1575	174/18432	0.000824881	0.022478	0.0198985	MMP7/HTRA3/MMP13/PCSK9/TYSND1/C2/MMP19/TPSB2/F12/HPN/MASP1/PRSS1/F10/PRSS51/MASP2/TMPRSS15/F7/PRSS56/CTSG/KLK4/HTRA4/CMA1/KLK3/CELA3B/TMPRSS12/ELANE/CELA2A/CELA1	28
MF	GO:0001968	fibronectin binding	9/1575	31/18432	0.000846286	0.0225907	0.0199982	THBS1/CCN2/CCDC80/IGFBP6/SSC5D/ITGA4/ITGB3/LILRB4/MYOC	9
MF	GO:0022839	ion gated channel activity	11/1575	44/18432	0.000934007	0.0244336	0.0216296	ANO1/KCNMA1/KCNMB1/KCNN3/ANO5/KCNT2/ANO3/ANO2/ANO4/CATSPER1/TRPM3	11
MF	GO:0042562	hormone binding	17/1575	87/18432	0.000983454	0.0252227	0.0223282	PDE3A/LEPR/ATP1A2/GIPR/OXTR/CCKBR/LRP2/SCTR/CCKAR/ADCYAP1R1/VIPR2/PTH1R/GLP2R/AVPR1B/AMHR2/GALR1/LHCGR	17
MF	GO:0004879	nuclear receptor activity	12/1575	52/18432	0.00119368	0.0294591	0.0260784	SREBF1/NR4A1/NR2F2/RORA/NR4A3/NR3C2/ESRRG/PGR/RORB/NR1H4/NR5A1/ESRRB	12
MF	GO:0098531	ligand-activated transcription factor activity	12/1575	52/18432	0.00119368	0.0294591	0.0260784	SREBF1/NR4A1/NR2F2/RORA/NR4A3/NR3C2/ESRRG/PGR/RORB/NR1H4/NR5A1/ESRRB	12
MF	GO:0030414	peptidase inhibitor activity	29/1575	187/18432	0.00122426	0.0296543	0.0262512	GAPDH/A2M/TIMP1/TIMP3/BIRC5/CST1/PTTG1/PROS1/AGT/ITIH5/PI15/DPEP1/SPINK4/RECK/WFDC1/PI16/SERPINA5/CST7/SPINK6/COL4A3/NLRP7/BIRC7/CST2/HMSD/SERPIND1/SERPINA9/WFIKKN2/SPINK13/WFDC10A	29
MF	GO:0019956	chemokine binding	9/1575	33/18432	0.00138544	0.0329483	0.0291671	A2M/PLP2/ITGA4/ACKR1/ITGB3/FGF2/CCR4/XCR1/CCR8	9
MF	GO:0005179	hormone activity	21/1575	122/18432	0.00149835	0.0349973	0.030981	FBN1/ADM/AGT/NMB/IGF2/SST/C1QTNF12/GHRL/POMC/KL/FNDC5/IGF1/EPO/ADCYAP1/HAMP/APELA/ADIPOQ/UTS2B/C1QTNF9/PTH/TSHB	21
MF	GO:0001664	G protein-coupled receptor binding	40/1575	289/18432	0.00163827	0.037385	0.0330947	UCHL1/CXCL9/ADM/CLIC6/CXCL5/GPRC5B/AGT/CXCL12/ADRA2A/S1PR1/CCL18/CXCL13/WNT10A/NMB/NPW/GNAO1/REEP1/MYOC/RSPO3/GHRL/CNRIP1/CCL24/WNT3A/REEP2/POMC/CCKBR/PPBP/CCL26/ADCYAP1/PF4/RSPO1/CCL14/CCL23/APELA/UTS2B/TAC1/ADRB3/CCL16/GRM5/PTH	40
MF	GO:0001786	phosphatidylserine binding	13/1575	61/18432	0.00165774	0.037385	0.0330947	THBS1/SCARB1/ANXA6/AXL/SYTL2/JPH2/CAVIN2/SYT11/CD300A/HAVCR1/CD300LF/SYT15/SYT6	13
MF	GO:0005200	structural constituent of cytoskeleton	19/1575	107/18432	0.00169563	0.0375912	0.0332773	DES/TUBA1C/TUBA1B/TPM1/LMNB2/SYNM/LMNB1/NEFL/SORBS2/ANK2/NEFM/LORICRIN/TUBAL3/CTNNA2/TUBA3E/KRT2/PRPH/ACTL6B/SPTA1	19
MF	GO:0033691	sialic acid binding	7/1575	22/18432	0.00177497	0.0386138	0.0341825	ST8SIA4/SIGLEC10/SIGLEC6/SIGLEC7/SIGLEC11/ST8SIA3/ADIPOQ	7
MF	GO:0019838	growth factor binding	22/1575	132/18432	0.0018008	0.0386138	0.0341825	A2M/THBS1/IL6ST/PDGFRB/CCN2/IL1R1/PDGFRA/IGFBP6/LIFR/IL2RB/CXCL13/CHRDL1/NKD2/ITGB3/COL2A1/IL2RA/IGFALS/KL/NLRP7/LRP2/NTRK3/WFIKKN2	22
MF	GO:0051015	actin filament binding	32/1575	219/18432	0.00192677	0.0406487	0.0359839	MYH11/FSCN1/CTTN/TPM1/TPM2/FLNC/TAGLN/LCP1/ANXA6/FERMT2/SYNE1/GAS7/CFL2/CORO1A/NEXN/FMNL1/TRPV4/PPP1R9A/SYNE3/MYO1G/AIF1/ABI3/MYOM1/CACNB2/TMOD1/MYO18B/CTNNA3/PKNOX2/ACTN2/CTNNA2/SPTA1/CCIN	32
MF	GO:0008179	adenylate cyclase binding	5/1575	12/18432	0.0021497	0.0443808	0.0392877	AKAP12/ADCY5/AKAP6/ADCY2/ADCYAP1R1	5
MF	GO:0030246	carbohydrate binding	38/1575	275/18432	0.00217154	0.0443808	0.0392877	GPI/G6PD/PYGL/KRT1/CD34/ENPP2/CLEC7A/COLEC12/OLR1/CLEC2D/GALNT15/CD302/SIGLEC10/CHI3L2/BCAN/GALNT17/HK3/P4HA3/GALNT16/CD72/ASGR1/CLEC10A/GCKR/CLEC2L/CLEC3B/CNTN2/SIGLEC6/SIGLEC7/SIGLEC11/GALNTL6/DBH/CLEC19A/ZG16/KLRF2/GAL3ST3/CLEC6A/GRIFIN/CLEC3A	38
MF	GO:0017116	single-stranded DNA helicase activity	7/1575	23/18432	0.0023654	0.0469855	0.0415934	MCM7/MCM4/MCM2/CHTF18/DSCC1/RAD51/PIF1	7
MF	GO:0072341	modified amino acid binding	17/1575	94/18432	0.00237083	0.0469855	0.0415934	THBS1/SCARB1/ANXA6/AXL/SYTL2/GSTM1/JPH2/CAVIN2/DPEP1/SYT11/FOLR2/CD300A/NOX4/HAVCR1/CD300LF/SYT15/SYT6	17

## Sheet: Table S4
ID	Description	GeneRatio	BgRatio	pvalue	p.adjust	qvalue	geneID	Count
hsa04080	Neuroactive ligand-receptor interaction	78/801	367/8644	9.15588e-13	9.15588e-13	2.41908e-10	F2R/ADM/S1PR3/AGT/ADRA2A/S1PR1/APLNR/LEPR/F2RL2/ADORA2B/FPR3/S1PR5/NMB/NPW/PTGER3/HRH2/PTGER2/F2RL3/SST/TACR2/GHRL/HTR1D/CYSLTR1/QRFPR/P2RY14/SSTR2/POMC/GRIN2A/PRSS1/GIPR/P2RX1/GRIK5/OXTR/CCKBR/NPFFR1/CNR1/GRIN3B/GRIK3/FPR2/DRD1/HTR2B/TACR1/CHRM2/SCTR/CCKAR/GABRG3/ADCYAP1/ADCYAP1R1/VIPR2/GRIA4/GRM2/GRIA3/PTH1R/HTR1B/NMUR1/CTSG/DRD2/GLP2R/KISS1R/GRIA2/AVPR1B/ADRA1A/CHRNA6/APELA/GRIA1/GLRA2/OPRM1/U…	78
hsa05414	Dilated cardiomyopathy	30/801	103/8644	6.92382e-09	6.92382e-09	9.14673e-07	DES/TPM1/TPM2/ITGA1/PRKACB/ITGA11/AGT/LAMA2/ITGA8/ADCY5/SSPN/ITGA7/ITGA4/PLN/CACNA1C/SGCD/RYR2/SLC8A1/ITGB3/CACNB2/TNF/SGCA/ADCY2/ITGA10/IGF1/MYBPC3/MYL3/CACNG5/SLC8A3/CACNG7	30
hsa04024	cAMP signaling pathway	48/801	225/8644	2.34313e-08	2.34313e-08	2.0636e-06	PPP1R1B/MYL9/F2R/PRKACB/CALML5/PDE3A/ADCY5/PLN/CACNA1C/CNGB1/RYR2/BVES/ATP1A2/PTGER3/PTGER2/VAV1/SST/GHRL/HHIP/HTR1D/SUCNR1/SSTR2/POMC/GRIN2A/GIPR/OXTR/ATP1B2/ADCY2/GRIN3B/DRD1/POPDC2/KCNK2/CHRM2/ADCYAP1/ADCYAP1R1/VIPR2/GRIA4/GRIA3/HTR1B/DRD2/GRIA2/CNGA3/GRIA1/ATP2B3/LHCGR/MC2R/FSHR/TSHB	48
hsa04020	Calcium signaling pathway	50/801	253/8644	1.5692e-07	1.5692e-07	1.0365e-05	MYLK/PDGFRB/F2R/PDGFRA/PRKACB/CACNA1H/CALML5/NFATC2/ITPR1/NOS2/RYR1/PLN/CACNA1C/ADORA2B/RYR2/PRKCB/SLC8A1/FGF7/PDGFD/PTGER3/HRH2/FGF2/CASQ2/TACR2/CYSLTR1/PDE1A/PDE1C/GRIN2A/P2RX1/OXTR/ADCY2/CCKBR/GRIN3B/MRLN/DRD1/NTRK3/FGF10/HTR2B/TACR1/CHRM2/CCKAR/HRC/CASQ1/AVPR1B/ADRA1A/SLC8A3/ATP2B3/ADRB3/LHCGR/GRM5	50
hsa05410	Hypertrophic cardiomyopathy	26/801	97/8644	4.33856e-07	4.33856e-07	2.29259e-05	DES/TPM1/TPM2/ITGA1/ITGA11/AGT/LAMA2/ITGA8/SSPN/ITGA7/ITGA4/CACNA1C/SGCD/RYR2/SLC8A1/ITGB3/CACNB2/TNF/SGCA/ITGA10/IGF1/MYBPC3/MYL3/CACNG5/SLC8A3/CACNG7	26
hsa05412	Arrhythmogenic right ventricular cardiomyopathy	23/801	84/8644	1.33529e-06	1.33529e-06	5.87997e-05	DES/ITGA1/ITGA11/LAMA2/ITGA8/SSPN/ITGA7/ITGA4/CACNA1C/SGCD/RYR2/SLC8A1/ITGB3/CDH2/CACNB2/SGCA/ITGA10/CTNNA3/ACTN2/CTNNA2/CACNG5/SLC8A3/CACNG7	23
hsa04610	Complement and coagulation cascades	23/801	86/8644	2.08784e-06	2.08784e-06	7.88043e-05	A2M/C1QB/C1QC/CFH/F2R/C1QA/ITGB2/C7/PROS1/ITGAX/F2RL2/F13A1/C2/F12/F2RL3/SERPINA5/MASP1/CR1/F10/MASP2/C6/F7/SERPIND1	23
hsa04060	Cytokine-cytokine receptor interaction	52/801	297/8644	4.2828e-06	4.2828e-06	0.000141445	IL6ST/IL1R1/CXCL9/CXCL17/CXCL5/IL7R/CD4/LIFR/CSF1R/CXCL12/IL1A/CCL18/IL2RB/LEPR/IL33/CXCL13/TNFRSF11B/CSF3R/TNFRSF18/TNFSF12/CSF2RA/IL2RA/TNFRSF9/CCL24/IL12RB1/IL1RL1/TNF/TNFRSF4/RELL2/CNTFR/IL21R/CCR4/GDF7/PPBP/TNFSF18/XCR1/TNFSF11/IL36B/EPO/CCL26/PF4/IL17C/CCR8/GDF10/IL17A/CCL14/MSTN/IL5RA/CCL23/AMHR2/IL21/CCL16	52
hsa04514	Cell adhesion molecules	32/801	158/8644	1.62539e-05	1.62539e-05	0.00047716	CDH3/HLA-DQA1/CD34/ITGB2/PTPRM/CD4/VCAM1/NFASC/ITGA8/ITGA4/CLDN5/SELPLG/JAM2/JAM3/NEGR1/CD86/NCAM1/CDH2/CLDN6/TIGIT/CTLA4/LRRC4B/NRXN1/ICOS/NLGN3/CLDN16/CADM3/SLITRK3/CD80/CNTN2/LRRC4C/SLITRK2	32
hsa04270	Vascular smooth muscle contraction	28/801	134/8644	3.00558e-05	3.00558e-05	0.000794107	MYH11/CALD1/MYL9/ACTG2/MYLK/PPP1R12B/ACTA2/ADM/PRKACB/KCNMA1/IRAG1/CALML5/AGT/ITPR1/GUCY1A1/ADCY5/CACNA1C/KCNMB1/ADORA2B/PRKG1/PRKCB/PPP1R14A/PLA2G2D/ADCY2/PLA2G5/AVPR1B/ADRA1A/PLA2G2C	28
hsa04971	Gastric acid secretion	19/801	76/8644	4.47336e-05	4.47336e-05	0.0010454	MYLK/ATP4A/ATP4B/PRKACB/CALML5/ITPR1/ADCY5/PRKCB/ATP1A2/HRH2/SST/KCNJ16/SSTR2/ATP1B2/ADCY2/CCKBR/KCNK2/KCNJ10/KCNE2	19
hsa05150	Staphylococcus aureus infection	22/801	96/8644	4.90629e-05	4.90629e-05	0.0010454	KRT17/KRT10/C1QB/C1QC/HLA-DQA1/CFH/C1QA/ITGB2/FCGR2A/FCGR3A/C2/FPR3/SELPLG/DEFA5/MASP1/DEFA6/FCGR3B/FCGR1A/MASP2/FPR2/KRT39/DEFA3	22
hsa04974	Protein digestion and absorption	23/801	103/8644	5.14369e-05	5.14369e-05	0.0010454	PGA3/SLC3A2/PGA5/ELN/COL14A1/SLC7A7/SLC8A1/PGA4/SLC15A1/ATP1A2/CPA3/COL2A1/CPA2/PRSS1/COL4A3/ATP1B2/COL6A5/COL19A1/COL25A1/CPB1/SLC8A3/CELA3B/CELA2A	23
hsa04713	Circadian entrainment	22/801	97/8644	5.80255e-05	5.80255e-05	0.00109507	PRKACB/CACNA1H/CALML5/ITPR1/GUCY1A1/ADCY5/RYR1/CACNA1C/PRKG1/GNG11/RYR2/PRKCB/GNAO1/GNG7/GRIN2A/ADCY2/ADCYAP1/ADCYAP1R1/GRIA4/GRIA3/GRIA2/GRIA1	22
hsa04640	Hematopoietic cell lineage	22/801	99/8644	8.0448e-05	8.0448e-05	0.00141701	ITGA1/IL1R1/HLA-DQA1/CD34/IL7R/CD4/CSF1R/IL1A/ITGA4/KIT/ITGB3/CSF3R/CSF2RA/IL2RA/TNF/CR1/CD1A/FCGR1A/CD1D/EPO/CD1B/IL5RA	22
hsa04540	Gap junction	20/801	88/8644	0.000120851	0.000120851	0.00199564	TUBA1C/TUBA1B/PDGFRB/PDGFRA/PRKACB/HRAS/ITPR1/GUCY1A1/ADCY5/PRKG1/PRKCB/PDGFD/ADCY2/DRD1/HTR2B/TUBAL3/DRD2/TUBA3E/GJD2/GRM5	20
hsa04972	Pancreatic secretion	22/801	102/8644	0.000128589	0.000128589	0.00199851	KCNMA1/ITPR1/ADCY5/RYR2/PRKCB/ATP1A2/CPA3/CPA2/TRPC1/AMY2B/PRSS1/PLA2G2D/ATP1B2/ADCY2/SCTR/CCKAR/PLA2G5/CPB1/PLA2G2C/CELA3B/ATP2B3/CELA2A	22
hsa04970	Salivary secretion	20/801	93/8644	0.000267998	0.000267998	0.00393377	MUC5AC/PRKACB/CST1/KCNMA1/CALML5/ITPR1/GUCY1A1/ADCY5/PRKG1/PRKCB/ATP1A2/TRPV6/AMY2B/ATP1B2/ADCY2/CST2/ADRA1A/ATP2B3/ADRB3/STATH	20
hsa04924	Renin secretion	16/801	69/8644	0.000444756	0.000444756	0.00587546	AQP1/PRKACB/KCNMA1/CALML5/AGT/ITPR1/GUCY1A1/PDE3A/ADCY5/CACNA1C/PTGER2/PDE1A/PDE1C/ADCYAP1/ADCYAP1R1/ADRB3	16
hsa05031	Amphetamine addiction	16/801	69/8644	0.000444756	0.000444756	0.00587546	PPP1R1B/PRKACB/CALML5/MAOB/ADCY5/CACNA1C/PRKCB/ARC/GRIN2A/GRIN3B/DRD1/SLC18A2/GRIA4/GRIA3/GRIA2/GRIA1	16
hsa05322	Systemic lupus erythematosus	25/801	137/8644	0.000712904	0.000712904	0.0087105	H2AZ1/C1QB/C1QC/H2AX/HLA-DQA1/C1QA/C7/FCGR2A/FCGR3A/MACROH2A2/C2/CD86/TNF/GRIN2A/FCGR3B/FCGR1A/CD80/C6/CTSG/H3C2/H2AC14/H3C7/H3C11/ELANE/H2AC21	25
hsa04061	Viral protein interaction with cytokine and cytokine receptor	20/801	100/8644	0.000725296	0.000725296	0.0087105	IL6ST/CXCL9/CXCL5/CSF1R/CXCL12/CCL18/IL2RB/CXCL13/IL2RA/CCL24/TNF/CCR4/PPBP/XCR1/CCL26/PF4/CCR8/CCL14/CCL23/CCL16	20
hsa04724	Glutamatergic synapse	22/801	115/8644	0.000759422	0.000759422	0.00872379	PRKACB/ITPR1/ADCY5/CACNA1C/GNG11/PRKCB/GNAO1/GNG7/TRPC1/SLC1A2/GRIN2A/GRIK5/ADCY2/GRIN3B/GRIK3/GRIA4/SLC1A6/GRM2/GRIA3/GRIA2/GRIA1/GRM5	22
hsa04976	Bile secretion	18/801	89/8644	0.00114789	0.00114789	0.0126369	SLC2A1/AQP1/SCARB1/PRKACB/ADCY5/ATP1A2/AQP9/AQP4/BAAT/ATP1B2/ADCY2/SULT2A1/NR1H4/ABCG5/SCTR/UGT2B4/SLC22A7/AQP8	18
hsa04022	cGMP-PKG signaling pathway	28/801	167/8644	0.0013947	0.0013947	0.0146297	MYL9/MYLK/RGS2/PDE5A/KCNMA1/IRAG1/CALML5/NFATC2/ITPR1/GUCY1A1/PDE3A/ADRA2A/ADCY5/PLN/CACNA1C/KCNMB1/PRKG1/CNGB1/SLC8A1/ATP1A2/PDE2A/KCNJ8/ATP1B2/ADCY2/ADRA1A/SLC8A3/ATP2B3/ADRB3	28
hsa04925	Aldosterone synthesis and secretion	19/801	98/8644	0.00143966	0.00143966	0.0146297	NR4A1/SCARB1/PRKACB/CACNA1H/CALML5/AGT/ITPR1/ADCY5/CACNA1C/PRKCB/ATP1A2/PDE2A/PRKD1/KCNK3/POMC/ATP1B2/ADCY2/ATP2B3/MC2R	19
hsa04510	Focal adhesion	32/801	203/8644	0.00189006	0.00189006	0.0184953	THBS1/MYL9/MYLK/PDGFRB/PPP1R12B/FLNC/LAMA4/ITGA1/TNXB/PDGFRA/ITGA11/HRAS/LAMA2/ITGA8/ITGA7/PGF/ITGA4/PRKCB/ITGB3/SHC2/PDGFD/COMP/COL2A1/VAV1/PARVG/RELN/COL4A3/PAK3/ITGA10/COL6A5/IGF1/CHAD	32
hsa04927	Cortisol synthesis and secretion	14/801	65/8644	0.00212344	0.00212344	0.020037	NR4A1/SCARB1/PRKACB/CACNA1H/AGT/ITPR1/ADCY5/CACNA1C/KCNK3/POMC/ADCY2/NR5A1/KCNK2/MC2R	14
hsa04110	Cell cycle	26/801	157/8644	0.0024311	0.0024311	0.022149	MCM7/MCM4/MCM2/CDC20/PLK1/CCNB1/ESPL1/CCNB2/CDC6/CCNA2/CDK4/MAD2L1/CDT1/PTTG1/GADD45B/BUB1B/PKMYT1/CDCA5/TICRR/E2F2/CDC45/CCNE1/ORC1/CCNA1/CDC25A/CDC25C	26
hsa04380	Osteoclast differentiation	23/801	135/8644	0.00291641	0.00291641	0.0252105	IL1R1/NFATC2/CSF1R/ITPR1/TYROBP/FCGR2A/FCGR3A/IL1A/LCP2/SPI1/MITF/TNFRSF11B/ITGB3/LILRB4/LILRB2/LILRB1/LILRB5/TNF/OSCAR/FCGR3B/FCGR1A/SIRPB1/TNFSF11	23
hsa04512	ECM-receptor interaction	17/801	89/8644	0.00295796	0.00295796	0.0252105	THBS1/LAMA4/ITGA1/TNXB/ITGA11/LAMA2/ITGA8/ITGA7/ITGA4/ITGB3/COMP/COL2A1/RELN/COL4A3/ITGA10/COL6A5/CHAD	17
hsa04261	Adrenergic signaling in cardiomyocytes	25/801	154/8644	0.00382902	0.00382902	0.0316146	TPM1/TPM2/PRKACB/CALML5/AGT/ADCY5/PLN/CACNA1C/RYR2/SLC8A1/BVES/ATP1A2/SCN7A/CACNB2/ATP1B2/ADCY2/POPDC2/KCNK2/PPP1R1A/MYL3/CACNG5/ADRA1A/SLC8A3/ATP2B3/CACNG7	25
hsa04726	Serotonergic synapse	20/801	115/8644	0.00417938	0.00417938	0.0334617	PRKACB/HRAS/ITPR1/MAOB/ADCY5/ALOX5/CACNA1C/GNG11/PRKCB/ALOX12B/GNAO1/ALOX12/GNG7/TRPC1/HTR1D/CYP2C19/HTR2B/SLC18A2/CYP2C8/HTR1B	20
hsa05030	Cocaine addiction	11/801	49/8644	0.00441996	0.00441996	0.0343471	PPP1R1B/PRKACB/MAOB/ADCY5/GRIN2A/GRIN3B/DRD1/SLC18A2/GRM2/DRD2/GRIA2	11
hsa04977	Vitamin digestion and absorption	7/801	24/8644	0.00484578	0.00484578	0.0365802	CBLIF/APOB/SLC5A6/SCARB1/LRAT/APOA4/RBP2	7
hsa00982	Drug metabolism - cytochrome P450	14/801	72/8644	0.00567199	0.00567199	0.0416278	GSTP1/MAOB/GSTM1/FMO5/ADH1B/AOX1/GSTM5/GSTA2/CYP2C19/CYP2C8/HPGDS/UGT2B4/GSTA3/ADH1A	14
hsa04015	Rap1 signaling pathway	31/801	210/8644	0.00604702	0.00604702	0.0423723	THBS1/PDGFRB/F2R/PDGFRA/ITGB2/CALML5/HRAS/CSF1R/ADCY5/LCP2/PGF/ADORA2B/KIT/PRKCB/FGF7/ITGB3/PDGFD/GNAO1/TEK/F2RL3/VAV1/FGF2/SKAP1/PRKD1/RASGRP2/GRIN2A/ADCY2/CNR1/IGF1/FGF10/DRD2	31
hsa04913	Ovarian steroidogenesis	11/801	51/8644	0.00609419	0.00609419	0.0423723	SCARB1/PRKACB/ADCY5/ALOX5/CYP1B1/CYP1A1/ADCY2/HSD17B1/IGF1/LHCGR/FSHR	11
hsa04961	Endocrine and other factor-regulated calcium reabsorption	11/801	53/8644	0.00822988	0.00822988	0.0557544	PRKACB/CALB1/PRKCB/SLC8A1/ATP1A2/ATP1B2/KL/PTH1R/SLC8A3/ATP2B3/PTH	11
hsa05032	Morphine addiction	16/801	91/8644	0.0088433	0.0088433	0.056304	PRKACB/PDE3A/ADCY5/GNG11/PRKCB/GNAO1/PDE2A/GNG7/PDE1A/PDE1C/PDE7B/ADCY2/DRD1/GABRG3/OPRM1/GABRR3	16
hsa04148	Efferocytosis	24/801	156/8644	0.00893578	0.00893578	0.056304	SLC2A1/THBS1/ODC1/C1QB/C1QC/C1QA/STAB1/AXL/NFATC2/PROS1/S1PR1/ALOX5/ITGB3/HAVCR2/PTGER2/ANO5/SIGLEC10/HAVCR1/SIRPB1/XKR4/ANO3/EPO/ANO4/P2RY12	24
hsa04151	PI3K-Akt signaling pathway	47/801	359/8644	0.00909838	0.00909838	0.056304	THBS1/PDGFRB/NR4A1/LAMA4/ITGA1/EIF4EBP1/F2R/TNXB/PDGFRA/CDK4/IL7R/ITGA11/HRAS/CSF1R/JAK3/LAMA2/ITGA8/IL2RB/ITGA7/PGF/ITGA4/CCNE1/KIT/GNG11/ARTN/FGF7/ITGB3/PDGFD/CSF3R/COMP/COL2A1/IGF2/TEK/FGF2/IL2RA/GNG7/RELN/COL4A3/ITGA10/COL6A5/IGF1/FGF10/CHAD/CHRM2/TCL1A/EPO/NTF3	47
hsa00590	Arachidonic acid metabolism	12/801	61/8644	0.00916342	0.00916342	0.056304	PTGIS/ALOX5/ALOX12B/ALOX12/CYP2U1/PLA2G2D/CYP2C19/PLA2G5/CYP2C8/HPGDS/CYP4F8/PLA2G2C	12
hsa05033	Nicotine addiction	9/801	40/8644	0.00951662	0.00951662	0.0571453	GRIN2A/GRIN3B/GABRG3/GRIA4/GRIA3/GRIA2/CHRNA6/GRIA1/GABRR3	9
hsa04062	Chemokine signaling pathway	28/801	192/8644	0.0103368	0.0103368	0.060691	CXCL9/PRKACB/CXCL5/HRAS/CXCL12/JAK3/ADCY5/CCL18/CXCL13/DOCK2/GNG11/PRKCB/SHC2/WAS/VAV1/GNG7/CCL24/RASGRP2/ADCY2/CCR4/PPBP/XCR1/CCL26/PF4/CCR8/CCL14/CCL23/CCL16	28
hsa04911	Insulin secretion	15/801	86/8644	0.0118686	0.0118686	0.0681695	SLC2A1/PRKACB/KCNMA1/ADCY5/CACNA1C/KCNMB1/RYR2/PRKCB/ATP1A2/KCNN3/ATP1B2/ADCY2/CCKAR/ADCYAP1/ADCYAP1R1	15
hsa00350	Tyrosine metabolism	8/801	36/8644	0.0152733	0.0152733	0.0841712	AOC3/MAOB/ADH1B/AOX1/TPO/DBH/DCT/ADH1A	8
hsa04975	Fat digestion and absorption	9/801	43/8644	0.0152917	0.0152917	0.0841712	LIPF/APOB/SCARB1/PLPP3/APOA4/PLA2G2D/ABCG5/PLA2G5/PLA2G2C	9
hsa04371	Apelin signaling pathway	21/801	139/8644	0.0168195	0.0168195	0.0906916	MYLK/CCN2/ACTA2/PRKACB/CALML5/HRAS/ITPR1/NOS2/ADCY5/APLNR/RYR1/PPARGC1A/GNG11/RYR2/SLC8A1/GNG7/ADCY2/MYL3/SLC8A3/APELA/MAP1LC3C	21
hsa04728	Dopaminergic synapse	20/801	132/8644	0.0187804	0.0187804	0.0992398	PPP1R1B/PRKACB/CALML5/ITPR1/MAOB/ADCY5/CACNA1C/GNG11/PRKCB/GNAO1/GNG7/GRIN2A/DRD1/SLC18A2/GRIA4/GRIA3/DRD2/GRIA2/CALY/GRIA1	20
hsa04730	Long-term depression	11/801	60/8644	0.0204774	0.0204774	0.106085	HRAS/ITPR1/GUCY1A1/RYR1/PRKG1/PRKCB/GNAO1/IGF1/GRIA3/GRIA2/GRIA1	11
hsa05323	Rheumatoid arthritis	15/801	93/8644	0.0232838	0.0232838	0.118304	HLA-DQA1/ITGB2/CXCL5/CXCL12/IL1A/CD86/TEK/CTLA4/TNF/TNFSF11/CD80/ATP6V0D2/IL17A/ATP6V1G2/PTH	15
hsa04914	Progesterone-mediated oocyte maturation	16/801	102/8644	0.0248527	0.0248527	0.123893	PLK1/CCNB1/KIF22/CCNB2/CCNA2/PRKACB/MAD2L1/PKMYT1/ADCY5/CCNA1/CDC25A/CDC25C/PGR/ADCY2/IGF1/CPEB1	16
hsa05204	Chemical carcinogenesis - DNA adducts	12/801	70/8644	0.0260565	0.0260565	0.127489	GSTP1/GSTM1/CYP1B1/CYP1A1/SULT2A1/GSTM5/GSTA2/CYP2C19/CYP2C8/HPGDS/UGT2B4/GSTA3	12
hsa00260	Glycine, serine and threonine metabolism	8/801	40/8644	0.0279826	0.0279826	0.133468	SHMT2/PSAT1/AOC3/MAOB/GLDC/SDS/DMGDH/BHMT	8
hsa04260	Cardiac muscle contraction	14/801	87/8644	0.0282889	0.0282889	0.133468	TPM1/TPM2/CACNA1C/RYR2/SLC8A1/ATP1A2/CACNB2/CASQ2/ATP1B2/HRC/MYL3/CACNG5/SLC8A3/CACNG7	14
hsa05218	Melanoma	12/801	72/8644	0.0317802	0.0317802	0.14731	PDGFRB/PDGFRA/CDK4/GADD45B/HRAS/E2F2/MITF/FGF7/PDGFD/FGF2/IGF1/FGF10	12
hsa04810	Regulation of actin cytoskeleton	30/801	229/8644	0.0324013	0.0324013	0.147599	MYH11/MYL9/MYLK/PDGFRB/PPP1R12B/ITGA1/F2R/PDGFRA/ITGB2/ITGA11/C7/HRAS/CFL2/CXCL12/ITGA8/ITGAX/ITGA7/ITGA4/ARHGEF6/FGF7/ITGB3/PDGFD/VAV1/FGF2/PAK3/ITGA10/FGF10/CHRM2/C6/ITGAD	30
hsa05166	Human T-cell leukemia virus 1 infection	29/801	222/8644	0.0361421	0.0361421	0.161849	SLC2A1/RANBP1/MMP7/IL1R1/HLA-DQA1/CDC20/ESPL1/CCNB2/CCNA2/PRKACB/ITGB2/CDK4/MAD2L1/NFATC2/PTTG1/CD4/BUB1B/HRAS/JAK3/ADCY5/IL2RB/E2F2/SPI1/CCNE1/CCNA1/IL2RA/TNF/ADCY2/TERT	29
hsa05144	Malaria	9/801	50/8644	0.0381127	0.0381127	0.167829	THBS1/ITGB2/VCAM1/ACKR1/GYPC/COMP/HBA2/TNF/CR1	9
hsa04145	Phagosome	21/801	152/8644	0.0407062	0.0407062	0.176178	THBS1/TUBA1C/TUBA1B/HLA-DQA1/SCARB1/ITGB2/FCGR2A/CORO1A/FCGR3A/CLEC7A/MSR1/COLEC12/ITGB3/COMP/OLR1/FCGR3B/FCGR1A/ATP6V0D2/TUBAL3/TUBA3E/ATP6V1G2	21
hsa04940	Type I diabetes mellitus	8/801	43/8644	0.0413421	0.0413421	0.176178	HLA-DQA1/CPE/PTPRN2/IL1A/CD86/TNF/PTPRN/CD80	8
hsa04720	Long-term potentiation	11/801	67/8644	0.0427004	0.0427004	0.176279	PRKACB/CALML5/HRAS/ITPR1/CACNA1C/PRKCB/GRIN2A/PPP1R1A/GRIA2/GRIA1/GRM5	11
hsa05221	Acute myeloid leukemia	11/801	67/8644	0.0427004	0.0427004	0.176279	EIF4EBP1/CCNA2/HRAS/CSF1R/PIM2/ZBTB16/SPI1/KIT/CCNA1/RUNX1T1/FCGR1A	11
hsa00500	Starch and sucrose metabolism	7/801	36/8644	0.0443146	0.0443146	0.180129	GPI/PYGL/PGM2L1/PYGM/AMY2B/HK3/ENPP3	7
hsa04921	Oxytocin signaling pathway	21/801	154/8644	0.0459019	0.0459019	0.183754	MYL9/MYLK/PPP1R12B/RGS2/PRKACB/CALML5/NFATC2/HRAS/ITPR1/GUCY1A1/ADCY5/RYR1/CACNA1C/RYR2/PRKCB/GNAO1/CACNB2/OXTR/ADCY2/CACNG5/CACNG7	21
hsa05140	Leishmaniasis	12/801	77/8644	0.0499203	0.0499203	0.196858	HLA-DQA1/ITGB2/FCGR2A/FCGR3A/NOS2/IL1A/ITGA4/PRKCB/TNF/CR1/FCGR3B/FCGR1A	12
hsa04814	Motor proteins	25/801	193/8644	0.0533123	0.0533123	0.201893	MYH11/MYL9/ACTG2/TUBA1C/TUBA1B/TPM1/TPM2/ACTA2/KIF22/KIF18B/KIF20A/KIF26B/KIF2C/KIFC1/KIFC2/KIF24/MYO1G/DNAH2/TNNT1/MYO18B/TNNI2/TUBAL3/TUBA3E/MYL3/DNAI2	25
hsa05202	Transcriptional misregulation in cancer	25/801	193/8644	0.0533123	0.0533123	0.201893	ETV4/CCNA2/ZEB1/GADD45B/CSF1R/ZBTB16/RUNX2/IL2RB/NR4A3/SPI1/MITF/CCNA1/CD86/DEFA5/HOXA9/RUNX1T1/DEFA6/FCGR1A/IGF1/GRIA3/H3C2/H3C7/H3C11/ELANE/DEFA3	25
hsa00430	Taurine and hypotaurine metabolism	4/801	16/8644	0.054083	0.054083	0.201893	GGT6/FMO5/BAAT/GADL1	4
hsa00980	Metabolism of xenobiotics by cytochrome P450	12/801	78/8644	0.0542536	0.0542536	0.201893	GSTP1/GSTM1/CYP1B1/ADH1B/CYP1A1/SULT2A1/GSTM5/GSTA2/HPGDS/UGT2B4/GSTA3/ADH1A	12
hsa04114	Oocyte meiosis	18/801	131/8644	0.0576089	0.0576089	0.211401	CDC20/PLK1/CCNB1/ESPL1/CCNB2/PRKACB/CALML5/MAD2L1/PTTG1/PKMYT1/ITPR1/ADCY5/CCNE1/CDC25C/PGR/ADCY2/IGF1/CPEB1	18
hsa05034	Alcoholism	24/801	188/8644	0.0657743	0.0657743	0.238059	PPP1R1B/H2AZ1/H2AX/PRKACB/CALML5/HRAS/MAOB/MACROH2A2/ADCY5/ADORA2B/GNG11/SHC2/GNAO1/GNG7/GRIN2A/GRIN3B/DRD1/SLC18A2/DRD2/H3C2/H2AC14/H3C7/H3C11/H2AC21	24
hsa04929	GnRH secretion	10/801	64/8644	0.0686158	0.0686158	0.244987	CACNA1H/HRAS/ITPR1/CACNA1C/PRKCB/KCNN3/TRPC1/TRPC4/KISS1R/TRPC5	10
hsa04659	Th17 cell differentiation	15/801	108/8644	0.0725326	0.0725326	0.255519	IL6ST/IL1R1/HLA-DQA1/NFATC2/CD4/RORA/JAK3/IL2RB/IL2RA/FOXP3/IL12RB1/CD247/IL21R/IL17A/IL21	15
hsa04613	Neutrophil extracellular trap formation	24/801	191/8644	0.0759303	0.0759303	0.263968	H2AZ1/H2AX/ITGB2/FCGR2A/FCGR3A/MACROH2A2/CLEC7A/FPR3/SELPLG/PRKCB/ITGB3/AQP9/CR1/TLR8/FCGR3B/FCGR1A/FPR2/CTSG/H3C2/H2AC14/H3C7/H3C11/ELANE/H2AC21	24
hsa00480	Glutathione metabolism	9/801	57/8644	0.077273	0.077273	0.265147	GSTP1/ODC1/G6PD/GGT6/GSTM1/GSTM5/GSTA2/HPGDS/GSTA3	9
hsa04934	Cushing syndrome	20/801	155/8644	0.080071	0.080071	0.271225	NR4A1/SCARB1/PRKACB/CACNA1H/CDK4/AGT/ITPR1/ADCY5/FZD4/E2F2/CCNE1/WNT10A/CACNA1C/WNT3A/KCNK3/POMC/ADCY2/NR5A1/KCNK2/MC2R	20
hsa04916	Melanogenesis	14/801	101/8644	0.0818431	0.0818431	0.273268	PRKACB/CALML5/HRAS/ADCY5/FZD4/WNT10A/KIT/MITF/PRKCB/GNAO1/WNT3A/POMC/ADCY2/DCT	14
hsa01230	Biosynthesis of amino acids	11/801	75/8644	0.0837768	0.0837768	0.273268	GAPDH/TPI1/TKT/ASS1/SHMT2/PSAT1/PYCR3/SDS/GPT/MAT1A/PGK2	11
hsa04918	Thyroid hormone synthesis	11/801	75/8644	0.0837768	0.0837768	0.273268	PRKACB/ITPR1/ADCY5/PRKCB/ATP1A2/ATP1B2/ADCY2/ASGR1/LRP2/TPO/TSHB	11
hsa04630	JAK-STAT signaling pathway	21/801	166/8644	0.0873626	0.0873626	0.281489	IL6ST/PDGFRB/FHL1/PDGFRA/IL7R/LIFR/HRAS/JAK3/IL2RB/LEPR/SOCS2/CSF3R/AOX1/CSF2RA/IL2RA/IL12RB1/CNTFR/IL21R/EPO/IL5RA/IL21	21
hsa00380	Tryptophan metabolism	7/801	42/8644	0.0890024	0.0890024	0.283318	IDO1/MAOB/CYP1B1/AOX1/CYP1A1/INMT/KMO	7
hsa05133	Pertussis	11/801	76/8644	0.0901987	0.0901987	0.283708	C1QB/C1QC/C1QA/ITGB2/CALML5/CXCL5/CFL2/NOS2/IL1A/C2/TNF	11
hsa04979	Cholesterol metabolism	8/801	51/8644	0.0953785	0.0953785	0.296471	APOB/SCARB1/PCSK9/APOC1/APOA4/LRP2/ABCG5/APOC3	8
hsa05230	Central carbon metabolism in cancer	10/801	70/8644	0.110027	0.110027	0.338028	SLC2A1/SLC7A5/G6PD/PDGFRB/PDGFRA/HRAS/KIT/HK3/NTRK3/SCO2	10
hsa02010	ABC transporters	7/801	45/8644	0.11832	0.11832	0.356625	ABCC9/ABCA4/ABCA8/ABCA6/ABCA9/ABCA10/ABCG5	7
hsa04727	GABAergic synapse	12/801	89/8644	0.11878	0.11878	0.356625	PRKACB/ADCY5/CACNA1C/GNG11/PRKCB/GNAO1/PLCL1/GNG7/ADCY2/GABRG3/SLC6A13/GABRR3	12
hsa05143	African trypanosomiasis	6/801	37/8644	0.122619	0.122619	0.363093	LAMA4/VCAM1/IDO1/PRKCB/HBA2/TNF	6
hsa00770	Pantothenate and CoA biosynthesis	4/801	21/8644	0.123683	0.123683	0.363093	VNN1/ENPP3/GADL1/DPYS	4
hsa04930	Type II diabetes mellitus	7/801	46/8644	0.12908	0.12908	0.374773	CACNA1C/SOCS2/SLC2A4/TNF/HK3/MAFA/ADIPOQ	7
hsa04218	Cellular senescence	19/801	156/8644	0.131315	0.131315	0.377116	MYBL2/FOXM1/EIF4EBP1/CCNB1/CCNB2/CCNA2/CALML5/CDK4/NFATC2/GADD45B/HRAS/ITPR1/IL1A/E2F2/TRPV4/CCNE1/CCNA1/CDC25A/HIPK4	19
hsa00591	Linoleic acid metabolism	5/801	30/8644	0.139397	0.139397	0.387269	PLA2G2D/CYP2C19/PLA2G5/CYP2C8/PLA2G2C	5
hsa04072	Phospholipase D signaling pathway	18/801	148/8644	0.14033	0.14033	0.387269	PDGFRB/F2R/PDGFRA/PLPP3/HRAS/AGT/ADCY5/KIT/SHC2/PDGFD/ADCY2/DGKB/MS4A2/FCER1A/GRM2/AVPR1B/DGKK/GRM5	18
hsa04723	Retrograde endocannabinoid signaling	18/801	148/8644	0.14033	0.14033	0.387269	PRKACB/ITPR1/ADCY5/CACNA1C/GNG11/PRKCB/GNAO1/GNG7/ADCY2/CNR1/RIMS1/GABRG3/GRIA4/GRIA3/GRIA2/GRIA1/GRM5/GABRR3	18
hsa00340	Histidine metabolism	4/801	22/8644	0.140713	0.140713	0.387269	MAOB/HAL/HDC/ASPA	4
hsa05321	Inflammatory bowel disease	9/801	65/8644	0.144144	0.144144	0.392623	HLA-DQA1/RORA/IL1A/FOXP3/IL12RB1/TNF/IL21R/IL17A/IL21	9
hsa05146	Amoebiasis	13/801	102/8644	0.147718	0.147718	0.398252	LAMA4/IL1R1/PRKACB/ITGB2/NOS2/LAMA2/PRKCB/TNF/COL4A3/CD1A/CD1D/CTSG/CD1B	13
hsa05214	Glioma	10/801	75/8644	0.153346	0.153346	0.407772	PDGFRB/PDGFRA/CALML5/CDK4/GADD45B/HRAS/E2F2/PRKCB/SHC2/IGF1	10
hsa05310	Asthma	5/801	31/8644	0.154336	0.154336	0.407772	HLA-DQA1/TNF/MS4A2/FCER1A/RNASE3	5
hsa04530	Tight junction	20/801	170/8644	0.158009	0.158009	0.410845	MYH11/CTTN/MYL9/TUBA1C/TUBA1B/PRKACB/CDK4/CLDN5/JAM2/JAM3/BVES/WAS/CLDN6/DLG2/CD1A/CLDN16/CD1D/TUBAL3/TUBA3E/CD1B	20
hsa04614	Renin-angiotensin system	4/801	23/8644	0.158609	0.158609	0.410845	AGT/CPA3/CTSG/CMA1	4
hsa04611	Platelet activation	15/801	124/8644	0.172187	0.172187	0.435708	MYLK/F2R/PRKACB/ITPR1/GUCY1A1/FCGR2A/ADCY5/LCP2/PRKG1/ITGB3/F2RL3/RASGRP2/P2RX1/ADCY2/P2RY12	15
hsa04360	Axon guidance	21/801	182/8644	0.172492	0.172492	0.435708	MYL9/EPHB4/NTN1/NFATC2/HRAS/CFL2/CXCL12/NTN4/BOC/PLXNC1/SLIT2/SEMA7A/SEMA3G/EPHA3/PLXNA4/TRPC1/PAK3/GDF7/TRPC4/LRRC4C/TRPC5	21
hsa00830	Retinol metabolism	9/801	68/8644	0.174972	0.174972	0.435708	ADH1B/LRAT/AOX1/CYP1A1/ALDH1A2/CYP2C8/RDH8/UGT2B4/ADH1A	9
hsa05207	Chemical carcinogenesis - receptor activation	24/801	212/8644	0.176194	0.176194	0.435708	EIF4EBP1/CDC6/BIRC5/PRKACB/HRAS/GSTM1/ADCY5/CYP1B1/CACNA1C/CDC25A/PRKCB/FGF7/FGF2/CYP1A1/PGR/ADCY2/GSTM5/GSTA2/TNFSF11/FGF10/DLL3/UGT2B4/GSTA3/ADRB3	24
hsa04670	Leukocyte transendothelial migration	14/801	115/8644	0.176453	0.176453	0.435708	MYL9/ITGB2/VCAM1/CXCL12/ITGA4/CLDN5/PRKCB/JAM2/JAM3/VAV1/CLDN6/CTNNA3/CLDN16/CTNNA2	14
hsa04928	Parathyroid hormone synthesis, secretion and action	13/801	106/8644	0.180741	0.180741	0.442164	MMP13/PRKACB/ITPR1/ADCY5/RUNX2/PRKCB/MMP17/ADCY2/KL/TNFSF11/PTH1R/GCM1/PTH	13
hsa04978	Mineral absorption	8/801	60/8644	0.188232	0.188232	0.456265	MT1G/SLC8A1/ATP1A2/TRPV6/ATP1B2/MT1A/SLC8A3/ATP2B3	8
hsa01521	EGFR tyrosine kinase inhibitor resistance	10/801	79/8644	0.193278	0.193278	0.462566	PDGFRB/EIF4EBP1/AXL/PDGFRA/HRAS/PRKCB/SHC2/PDGFD/FGF2/IGF1	10
hsa04750	Inflammatory mediator regulation of TRP channels	12/801	98/8644	0.194333	0.194333	0.462566	IL1R1/PRKACB/CALML5/ITPR1/ADCY5/TRPV4/PRKCB/ALOX12/PTGER2/ADCY2/IGF1/HTR2B	12
hsa04014	Ras signaling pathway	26/801	236/8644	0.201515	0.201515	0.475378	PDGFRB/PDGFRA/PRKACB/CALML5/HRAS/CSF1R/PGF/KIT/GNG11/PRKCB/FGF7/SHC2/PDGFD/IGF2/TEK/FGF2/GNG7/RASGRP2/GRIN2A/PLA2G2D/PAK3/IGF1/FGF10/PLA2G5/NTF3/PLA2G2C	26
hsa04950	Maturity onset diabetes of the young	4/801	26/8644	0.216639	0.216639	0.506533	NKX6-1/BHLHA15/ONECUT1/MAFA	4
hsa04935	Growth hormone synthesis, secretion and action	14/801	120/8644	0.219699	0.219699	0.509183	PRKACB/HRAS/ITPR1/ADCY5/CACNA1C/SOCS2/PRKCB/SHC2/SST/GHRL/IGFALS/SSTR2/ADCY2/IGF1	14
hsa04966	Collecting duct acid secretion	4/801	27/8644	0.237134	0.237134	0.544812	ATP4A/ATP4B/ATP6V0D2/ATP6V1G2	4
hsa04725	Cholinergic synapse	13/801	113/8644	0.246045	0.246045	0.558728	PRKACB/HRAS/ITPR1/ADCY5/CACNA1C/GNG11/PRKCB/GNAO1/GNG7/ADCY2/CHRM2/SLC5A7/CHRNA6	13
hsa04662	B cell receptor signaling pathway	10/801	84/8644	0.248777	0.248777	0.558728	NFATC2/HRAS/PRKCB/LILRB4/VAV1/LILRB2/LILRB1/LILRB5/CD72/BLK	10
hsa05017	Spinocerebellar ataxia	16/801	143/8644	0.249535	0.249535	0.558728	PSMD3/PSMB3/RORA/ITPR1/KCND3/RYR1/PRKCB/GRIN2A/RELN/GRIN3B/FGF14/SLC1A6/GRIA3/GRIA2/GRIA1/PSMA8	16
hsa00531	Glycosaminoglycan degradation	3/801	19/8644	0.255344	0.255344	0.562308	HYAL1/HPSE2/HYAL4	3
hsa04960	Aldosterone-regulated sodium reabsorption	5/801	37/8644	0.255391	0.255391	0.562308	NR3C2/PRKCB/ATP1A2/ATP1B2/IGF1	5
hsa05205	Proteoglycans in cancer	22/801	205/8644	0.264326	0.264326	0.572851	THBS1/CTTN/DCN/TIMP3/PPP1R12B/FLNC/PRKACB/HRAS/ITPR1/FZD4/WNT10A/ANK2/PRKCB/ITGB3/IGF2/VAV1/FGF2/HPSE2/WNT3A/TNF/IGF1/HSPB2	22
hsa01200	Carbon metabolism	13/801	115/8644	0.266189	0.266189	0.572851	GAPDH/TPI1/GPI/TKT/G6PD/SHMT2/PSAT1/GLDC/SDS/GPT/HK3/RGN/PGK2	13
hsa04973	Carbohydrate digestion and absorption	6/801	47/8644	0.266684	0.266684	0.572851	PRKCB/ATP1A2/AMY2B/HK3/ATP1B2/LCT	6
hsa05416	Viral myocarditis	8/801	67/8644	0.278978	0.278978	0.594426	HLA-DQA1/ITGB2/LAMA2/SSPN/SGCD/CD86/SGCA/CD80	8
hsa05224	Breast cancer	16/801	147/8644	0.285898	0.285898	0.595494	CDK4/GADD45B/HRAS/FZD4/E2F2/WNT10A/KIT/FGF7/SHC2/FGF2/WNT3A/PGR/TNFSF11/IGF1/FGF10/DLL3	16
hsa05165	Human papillomavirus infection	34/801	331/8644	0.286554	0.286554	0.595494	THBS1/PDGFRB/LAMA4/ITGA1/EIF4EBP1/TNXB/CCNA2/PRKACB/CDK4/ITGA11/HRAS/LAMA2/ITGA8/FZD4/ITGA7/ITGA4/CCNE1/WNT10A/FADD/CCNA1/ITGB3/COMP/COL2A1/WNT3A/TNF/RELN/COL4A3/ITGA10/DLG2/TERT/COL6A5/CHAD/ATP6V0D2/ATP6V1G2	34
hsa04923	Regulation of lipolysis in adipocytes	7/801	58/8644	0.289027	0.289027	0.595494	PRKACB/ADCY5/PRKG1/PTGER3/ADCY2/ADRB3/TSHB	7
hsa04010	MAPK signaling pathway	31/801	301/8644	0.292549	0.292549	0.595494	PDGFRB/FLNC/NR4A1/IL1R1/PDGFRA/PRKACB/CACNA1H/GADD45B/HRAS/CSF1R/IL1A/PGF/CACNA1C/KIT/PRKCB/ARTN/FGF7/PDGFD/IGF2/TEK/FGF2/CACNB2/DUSP9/RASGRP2/TNF/IGF1/FGF10/NTF3/PTPN5/CACNG5/CACNG7	31
hsa04664	Fc epsilon RI signaling pathway	8/801	68/8644	0.292845	0.292845	0.595494	HRAS/ALOX5/LCP2/ALOX5AP/VAV1/TNF/MS4A2/FCER1A	8
hsa05225	Hepatocellular carcinoma	18/801	168/8644	0.293002	0.293002	0.595494	GSTP1/CDK4/GADD45B/HRAS/GSTM1/FZD4/E2F2/WNT10A/PRKCB/SHC2/IGF2/DPF1/WNT3A/GSTM5/TERT/GSTA2/ACTL6B/GSTA3	18
hsa05231	Choline metabolism in cancer	11/801	98/8644	0.297393	0.297393	0.597664	PDGFRB/EIF4EBP1/PDGFRA/PLPP3/HRAS/PRKCB/PDGFD/WAS/DGKB/SLC5A7/DGKK	11
hsa04672	Intestinal immune network for IgA production	6/801	49/8644	0.299665	0.299665	0.597664	HLA-DQA1/CXCL12/ITGA4/CD86/ICOS/CD80	6
hsa01523	Antifolate resistance	4/801	30/8644	0.300856	0.300856	0.597664	SHMT2/ALOX12/FOLR2/TNF	4
hsa00330	Arginine and proline metabolism	6/801	50/8644	0.316439	0.316439	0.619307	ODC1/MAOB/NOS2/PYCR3/P4HA3/PRODH2	6
hsa00565	Ether lipid metabolism	6/801	50/8644	0.316439	0.316439	0.619307	PLPP3/ENPP2/PLA2G7/PLA2G2D/PLA2G5/PLA2G2C	6
hsa00030	Pentose phosphate pathway	4/801	31/8644	0.322563	0.322563	0.62665	GPI/TKT/G6PD/RGN	4
hsa05219	Bladder cancer	5/801	41/8644	0.329769	0.329769	0.635974	THBS1/CDK4/HRAS/E2F2/UPK3A	5
hsa00220	Arginine biosynthesis	3/801	22/8644	0.334073	0.334073	0.639606	ASS1/NOS2/GPT	3
hsa05222	Small cell lung cancer	10/801	92/8644	0.346705	0.346705	0.653508	LAMA4/CDK4/CKS1B/GADD45B/NOS2/LAMA2/E2F2/CCNE1/COL4A3/BIRC7	10
hsa04310	Wnt signaling pathway	18/801	174/8644	0.347102	0.347102	0.653508	MMP7/PRKACB/NFATC2/SFRP4/DAAM2/FZD4/PRICKLE2/WNT10A/NKD2/PRKCB/FRZB/RSPO3/WNT3A/SOX17/RSPO4/DKK2/RSPO2/RSPO1	18
hsa05332	Graft-versus-host disease	5/801	42/8644	0.348755	0.348755	0.653508	HLA-DQA1/IL1A/CD86/TNF/CD80	5
hsa04964	Proximal tubule bicarbonate reclamation	3/801	23/8644	0.360393	0.360393	0.67056	AQP1/ATP1A2/ATP1B2	3
hsa01524	Platinum drug resistance	8/801	73/8644	0.364175	0.364175	0.672859	GSTP1/TOP2A/BIRC5/GSTM1/FADD/GSTM5/GSTA2/GSTA3	8
hsa05320	Autoimmune thyroid disease	6/801	53/8644	0.367455	0.367455	0.674204	HLA-DQA1/CD86/CTLA4/CD80/TPO/TSHB	6
hsa04910	Insulin signaling pathway	14/801	137/8644	0.391362	0.391362	0.70678	SREBF1/SORBS1/EIF4EBP1/PYGL/PRKACB/CALML5/HRAS/PPARGC1A/PRKAR2B/SOCS2/SHC2/SLC2A4/PYGM/HK3	14
hsa04915	Estrogen signaling pathway	14/801	137/8644	0.391362	0.391362	0.70678	KRT17/KRT10/PRKACB/CALML5/HRAS/ITPR1/ADCY5/SHC2/GNAO1/POMC/PGR/ADCY2/KRT39/OPRM1	14
hsa03320	PPAR signaling pathway	8/801	75/8644	0.393234	0.393234	0.70678	SCD/SORBS1/GK/PLIN4/OLR1/APOC3/FABP7/ADIPOQ	8
hsa05215	Prostate cancer	10/801	97/8644	0.410821	0.410821	0.7334	GSTP1/PDGFRB/PDGFRA/ZEB1/HRAS/E2F2/CCNE1/PDGFD/IGF1/KLK3	10
hsa04350	TGF-beta signaling pathway	11/801	108/8644	0.417823	0.417823	0.738732	THBS1/DCN/FBN1/FMOD/SMAD9/CHRD/GREM2/TNF/GDF7/HAMP/AMHR2	11
hsa05163	Human cytomegalovirus infection	22/801	225/8644	0.42827	0.42827	0.738732	IL1R1/EIF4EBP1/PDGFRA/PRKACB/CALML5/CDK4/NFATC2/HRAS/ITPR1/CXCL12/ADCY5/E2F2/FADD/GNG11/PRKCB/ITGB3/PTGER3/GNAO1/PTGER2/GNG7/TNF/ADCY2	22
hsa00010	Glycolysis / Gluconeogenesis	7/801	67/8644	0.428777	0.428777	0.738732	GAPDH/TPI1/GPI/ADH1B/HK3/ADH1A/PGK2	7
hsa04066	HIF-1 signaling pathway	11/801	109/8644	0.43007	0.43007	0.738732	GAPDH/SLC2A1/TIMP1/EIF4EBP1/NOS2/PRKCB/TEK/HK3/IGF1/EPO/PGK2	11
hsa00512	Mucin type O-glycan biosynthesis	4/801	36/8644	0.431233	0.431233	0.738732	GALNT15/GALNT17/GALNT16/GALNTL6	4
hsa03030	DNA replication	4/801	36/8644	0.431233	0.431233	0.738732	MCM7/MCM4/POLD2/MCM2	4
hsa04721	Synaptic vesicle cycle	8/801	78/8644	0.43687	0.43687	0.738732	SLC1A2/RIMS1/ATP6V0D2/SLC18A2/SLC1A6/UNC13C/ATP6V1G2/SLC6A13	8
hsa00592	alpha-Linolenic acid metabolism	3/801	26/8644	0.437985	0.437985	0.738732	PLA2G2D/PLA2G5/PLA2G2C	3
hsa04211	Longevity regulating pathway	9/801	89/8644	0.443641	0.443641	0.738732	EIF4EBP1/PRKACB/HRAS/ADCY5/PPARGC1A/ADCY2/KL/IGF1/ADIPOQ	9
hsa00360	Phenylalanine metabolism	2/801	16/8644	0.444344	0.444344	0.738732	AOC3/MAOB	2
hsa04936	Alcoholic liver disease	14/801	142/8644	0.445217	0.445217	0.738732	SCD/SREBF1/C1QB/C1QC/C1QA/PPARGC1A/FADD/C2/ADH1B/NOX4/TNF/IL17A/ADH1A/ADIPOQ	14
hsa04152	AMPK signaling pathway	12/801	121/8644	0.44736	0.44736	0.738732	SCD/SREBF1/EIF4EBP1/CCNA2/LEPR/PPARGC1A/PFKFB4/CCNA1/SLC2A4/IGF1/ADRA1A/ADIPOQ	12
hsa04650	Natural killer cell mediated cytotoxicity	13/801	132/8644	0.451886	0.451886	0.741572	ITGB2/NFATC2/HRAS/TYROBP/FCGR3A/LCP2/PRKCB/SHC2/VAV1/LAT2/TNF/CD247/FCGR3B	13
hsa04550	Signaling pathways regulating pluripotency of stem cells	14/801	143/8644	0.455984	0.455984	0.743677	IL6ST/LIFR/HRAS/JAK3/FZD4/WNT10A/SMAD9/OTX1/FGF2/DUSP9/WNT3A/IGF1/ONECUT1/ESRRB	14
hsa04920	Adipocytokine signaling pathway	7/801	69/8644	0.4599	0.4599	0.744681	SLC2A1/LEPR/PPARGC1A/SLC2A4/TNF/POMC/ADIPOQ	7
hsa01040	Biosynthesis of unsaturated fatty acids	3/801	27/8644	0.463091	0.463091	0.744681	SCD/ACOT7/BAAT	3
hsa00983	Drug metabolism - other enzymes	8/801	80/8644	0.465767	0.465767	0.744681	GSTP1/TK1/GSTM1/GSTM5/GSTA2/UGT2B4/GSTA3/DPYS	8
hsa05330	Allograft rejection	4/801	38/8644	0.473594	0.473594	0.744681	HLA-DQA1/CD86/TNF/CD80	4
hsa05340	Primary immunodeficiency	4/801	38/8644	0.473594	0.473594	0.744681	IL7R/CD4/JAK3/ICOS	4
hsa00120	Primary bile acid biosynthesis	2/801	17/8644	0.476329	0.476329	0.744681	BAAT/CYP46A1	2
hsa00910	Nitrogen metabolism	2/801	17/8644	0.476329	0.476329	0.744681	CA9/CA5B	2
hsa00520	Amino sugar and nucleotide sugar metabolism	5/801	49/8644	0.480784	0.480784	0.747225	GPI/CYB5R2/CHIA/CHIT1/HK3	5
hsa04658	Th1 and Th2 cell differentiation	9/801	92/8644	0.484181	0.484181	0.748104	HLA-DQA1/NFATC2/CD4/JAK3/IL2RB/IL2RA/IL12RB1/CD247/DLL3	9
hsa04210	Apoptosis	13/801	136/8644	0.496378	0.496378	0.76249	TUBA1C/TUBA1B/LMNB2/LMNB1/BIRC5/GADD45B/HRAS/ITPR1/FADD/TNF/TUBAL3/TUBA3E/SPTA1	13
hsa04392	Hippo signaling pathway - multiple species	3/801	29/8644	0.511737	0.511737	0.781539	LATS2/RASSF2/FAT4	3
hsa05226	Gastric cancer	14/801	149/8644	0.51991	0.51991	0.789458	GADD45B/HRAS/FZD4/E2F2/CCNE1/WNT10A/FGF7/SHC2/FGF2/WNT3A/CTNNA3/TERT/FGF10/CTNNA2	14
hsa05418	Fluid shear stress and atherosclerosis	13/801	139/8644	0.529217	0.529217	0.790701	GSTP1/ASS1/IL1R1/CALML5/VCAM1/GSTM1/IL1A/TRPV4/ITGB3/TNF/GSTM5/GSTA2/GSTA3	13
hsa00270	Cysteine and methionine metabolism	5/801	52/8644	0.534787	0.534787	0.790701	PSAT1/SDS/BHMT2/MAT1A/BHMT	5
hsa00561	Glycerolipid metabolism	6/801	63/8644	0.535158	0.535158	0.790701	LIPF/PLPP3/GK/PNPLA3/DGKB/DGKK	6
hsa00053	Ascorbate and aldarate metabolism	3/801	30/8644	0.535168	0.535168	0.790701	RGN/KL/UGT2B4	3
hsa04115	p53 signaling pathway	7/801	74/8644	0.535692	0.535692	0.790701	THBS1/CCNB1/CCNB2/CDK4/GADD45B/CCNE1/IGF1	7
hsa04926	Relaxin signaling pathway	12/801	129/8644	0.539254	0.539254	0.791536	ACTA2/MMP13/PRKACB/HRAS/NOS2/ADCY5/GNG11/SHC2/GNAO1/GNG7/COL4A3/ADCY2	12
hsa04666	Fc gamma R-mediated phagocytosis	9/801	97/8644	0.54992	0.54992	0.798407	PLPP3/CFL2/FCGR2A/FCGR3A/PRKCB/WAS/VAV1/FCGR3B/FCGR1A	9
hsa04931	Insulin resistance	10/801	108/8644	0.549978	0.549978	0.798407	SLC2A1/SREBF1/PYGL/TRIB3/AGT/PPARGC1A/PRKCB/SLC2A4/PYGM/TNF	10
hsa00410	beta-Alanine metabolism	3/801	31/8644	0.557947	0.557947	0.805478	AOC3/GADL1/DPYS	3
hsa01522	Endocrine resistance	9/801	98/8644	0.562683	0.562683	0.805478	PRKACB/CDK4/HRAS/ADCY5/E2F2/SHC2/ADCY2/IGF1/DLL3	9
hsa03460	Fanconi anemia pathway	5/801	54/8644	0.569324	0.569324	0.805478	UBE2T/RMI2/FANCE/RAD51/EME1	5
hsa05130	Pathogenic Escherichia coli infection	18/801	198/8644	0.571014	0.571014	0.805478	GAPDH/MYH11/CTTN/TUBA1C/TUBA1B/IL1R1/F2R/FCGR2A/FADD/CLDN5/MYO1G/CLDN6/TNF/PAK3/CLDN16/TUBAL3/NLRP4/TUBA3E	18
hsa04660	T cell receptor signaling pathway	11/801	121/8644	0.573141	0.573141	0.805478	CDK4/NFATC2/CD4/HRAS/LCP2/VAV1/CTLA4/TNF/CD247/PAK3/ICOS	11
hsa04919	Thyroid hormone signaling pathway	11/801	121/8644	0.573141	0.573141	0.805478	SLC2A1/MED24/DIO2/PRKACB/HRAS/RCAN2/PLN/PRKCB/ITGB3/ATP1A2/ATP1B2	11
hsa04215	Apoptosis - multiple species	3/801	32/8644	0.580041	0.580041	0.810862	BIRC5/FADD/BIRC7	3
hsa04933	AGE-RAGE signaling pathway in diabetic complications	9/801	100/8644	0.587739	0.587739	0.817299	CDK4/HRAS/AGT/VCAM1/IL1A/PRKCB/NOX4/TNF/COL4A3	9
hsa05152	Tuberculosis	16/801	180/8644	0.608393	0.608393	0.830851	HLA-DQA1/ITGB2/CALML5/FCGR2A/CORO1A/FCGR3A/NOS2/IL1A/ITGAX/FADD/CLEC7A/TNF/CR1/FCGR3B/FCGR1A/ATP6V0D2	16
hsa04217	Necroptosis	14/801	159/8644	0.62089	0.62089	0.830851	H2AZ1/H2AX/PYGL/PGAM5/IL1A/JAK3/MACROH2A2/IL33/FADD/ZBP1/PYGM/TNF/H2AC14/H2AC21	14
hsa00051	Fructose and mannose metabolism	3/801	34/8644	0.622078	0.622078	0.830851	TPI1/PFKFB4/HK3	3
hsa04912	GnRH signaling pathway	8/801	93/8644	0.640627	0.640627	0.830851	PRKACB/CALML5/HRAS/ITPR1/ADCY5/CACNA1C/PRKCB/ADCY2	8
hsa00515	Mannose type O-glycan biosynthesis	2/801	23/8644	0.64263	0.64263	0.830851	LARGE2/B3GAT1	2
hsa03430	Mismatch repair	2/801	23/8644	0.64263	0.64263	0.830851	POLD2/EXO1	2
hsa00514	Other types of O-glycan biosynthesis	4/801	47/8644	0.645023	0.645023	0.830851	GALNT15/GALNT17/GALNT16/GALNTL6	4
hsa00230	Purine metabolism	11/801	128/8644	0.649314	0.649314	0.830851	PDE5A/GUCY1A1/PDE3A/ADCY5/PDE2A/PDE1A/PDE1C/PDE7B/ADCY2/ENPP3/AMPD1	11
hsa00534	Glycosaminoglycan biosynthesis - heparan sulfate / heparin	2/801	24/8644	0.665909	0.665909	0.830851	HS3ST3A1/HS6ST3	2
hsa05223	Non-small cell lung cancer	6/801	72/8644	0.667798	0.667798	0.830851	CDK4/GADD45B/HRAS/JAK3/E2F2/PRKCB	6
hsa04213	Longevity regulating pathway - multiple species	5/801	61/8644	0.678646	0.678646	0.830851	PRKACB/HRAS/ADCY5/ADCY2/IGF1	5
hsa00250	Alanine, aspartate and glutamate metabolism	3/801	37/8644	0.679554	0.679554	0.830851	ASS1/GPT/ASPA	3
hsa00760	Nicotinate and nicotinamide metabolism	3/801	37/8644	0.679554	0.679554	0.830851	AOX1/ENPP3/NMRK2	3
hsa05170	Human immunodeficiency virus 1 infection	18/801	212/8644	0.688312	0.688312	0.830851	CCNB1/CCNB2/CALML5/NFATC2/CD4/HRAS/CFL2/ITPR1/AP1S2/FADD/GNG11/PRKCB/GNAO1/CDC25C/GNG7/TNF/CD247/PAK3	18
hsa04742	Taste transduction	7/801	86/8644	0.695884	0.695884	0.830851	PRKACB/CACNA1C/HTR1D/PDE1A/PDE1C/SCN3A/HTR1B	7
hsa05217	Basal cell carcinoma	5/801	63/8644	0.706221	0.706221	0.830851	GADD45B/FZD4/WNT10A/HHIP/WNT3A	5
hsa00650	Butanoate metabolism	2/801	27/8644	0.728435	0.728435	0.830851	HMGCLL1/ACSM5	2
hsa05142	Chagas disease	8/801	102/8644	0.740369	0.740369	0.830851	C1QB/C1QC/C1QA/NOS2/FADD/GNAO1/TNF/CD247	8
hsa03440	Homologous recombination	3/801	41/8644	0.745722	0.745722	0.830851	POLD2/RAD51/EME1	3
hsa00601	Glycosphingolipid biosynthesis - lacto and neolacto series	2/801	28/8644	0.746954	0.746954	0.830851	B4GALNT2/B3GNT4	2
hsa04744	Phototransduction	2/801	29/8644	0.764377	0.764377	0.830851	CALML5/CNGB1	2
hsa00604	Glycosphingolipid biosynthesis - ganglio series	1/801	15/8644	0.767741	0.767741	0.830851	B4GALNT1	1
hsa04520	Adherens junction	7/801	93/8644	0.770675	0.770675	0.830851	MYL9/SORBS1/PTPRM/PTPRB/WAS/CTNNA3/CTNNA2	7
hsa00071	Fatty acid degradation	3/801	43/8644	0.774477	0.774477	0.830851	ADH1B/CYP2U1/ADH1A	3
hsa04340	Hedgehog signaling pathway	4/801	56/8644	0.775186	0.775186	0.830851	PRKACB/BOC/HHIP/LRP2	4
hsa04657	IL-17 signaling pathway	7/801	94/8644	0.780167	0.780167	0.830851	MUC5AC/MMP13/CXCL5/FADD/TNF/IL17C/IL17A	7
hsa00630	Glyoxylate and dicarboxylate metabolism	2/801	30/8644	0.78075	0.78075	0.830851	SHMT2/GLDC	2
hsa05020	Prion disease	22/801	272/8644	0.781428	0.781428	0.830851	PSMD3/TUBA1C/TUBA1B/PSMB3/C1QB/C1QC/C1QA/PRKACB/C7/ITPR1/IL1A/RYR1/CACNA1C/RYR2/NCAM1/TNF/GRIN2A/GRIN3B/TUBAL3/C6/TUBA3E/PSMA8	22
hsa04922	Glucagon signaling pathway	8/801	107/8644	0.78675	0.78675	0.830851	SLC2A1/PYGL/PRKACB/CALML5/ITPR1/PPARGC1A/PYGM/ADCY2	8
hsa04962	Vasopressin-regulated water reabsorption	3/801	44/8644	0.787825	0.787825	0.830851	ARHGDIB/PRKACB/AQP4	3
hsa04917	Prolactin signaling pathway	5/801	70/8644	0.789441	0.789441	0.830851	HRAS/SOCS2/SHC2/TNFSF11/LHCGR	5
hsa00240	Pyrimidine metabolism	4/801	58/8644	0.798333	0.798333	0.830851	TK1/DCTPP1/ENPP3/DPYS	4
hsa05213	Endometrial cancer	4/801	58/8644	0.798333	0.798333	0.830851	GADD45B/HRAS/CTNNA3/CTNNA2	4
hsa04390	Hippo signaling pathway	12/801	157/8644	0.798692	0.798692	0.830851	CCN2/BIRC5/LATS2/ITGB2/FZD4/WNT10A/NKD2/WNT3A/DLG2/CTNNA3/GDF7/CTNNA2	12
hsa04071	Sphingolipid signaling pathway	9/801	121/8644	0.801219	0.801219	0.830851	S1PR3/HRAS/S1PR1/SPTSSB/S1PR5/PRKCB/TNF/MS4A2/FCER1A	9
hsa05167	Kaposi sarcoma-associated herpesvirus infection	15/801	194/8644	0.806057	0.806057	0.830851	IL6ST/CALML5/CDK4/NFATC2/HRAS/ITPR1/E2F2/FADD/GNG11/CD86/FGF2/GNG7/CCR4/CCR8/MAP1LC3C	15
hsa00450	Selenocompound metabolism	1/801	17/8644	0.808862	0.808862	0.830851	INMT	1
hsa04370	VEGF signaling pathway	4/801	59/8644	0.809165	0.809165	0.830851	NFATC2/HRAS/PRKCB/SHC2	4
hsa00052	Galactose metabolism	2/801	32/8644	0.81052	0.81052	0.830851	HK3/LCT	2
hsa03050	Proteasome	3/801	46/8644	0.812554	0.812554	0.830851	PSMD3/PSMB3/PSMA8	3
hsa05145	Toxoplasmosis	8/801	111/8644	0.819223	0.819223	0.830851	LAMA4/HLA-DQA1/NOS2/LAMA2/ALOX5/GNAO1/TNF/BIRC7	8
hsa04710	Circadian rhythm	2/801	34/8644	0.836631	0.836631	0.830851	RORA/RORB	2
hsa00140	Steroid hormone biosynthesis	4/801	62/8644	0.838834	0.838834	0.830851	CYP1B1/CYP1A1/HSD17B1/UGT2B4	4
hsa00785	Lipoic acid metabolism	1/801	19/8644	0.842709	0.842709	0.830851	GLDC	1
hsa05212	Pancreatic cancer	5/801	76/8644	0.845082	0.845082	0.830851	CDK4/GADD45B/E2F2/ARHGEF6/RAD51	5
hsa05220	Chronic myeloid leukemia	5/801	76/8644	0.845082	0.845082	0.830851	CDK4/GADD45B/HRAS/E2F2/SHC2	5
hsa05100	Bacterial invasion of epithelial cells	5/801	77/8644	0.853064	0.853064	0.830851	CTTN/SHC2/SEPTIN3/CTNNA3/CTNNA2	5
hsa05110	Vibrio cholerae infection	3/801	50/8644	0.854734	0.854734	0.830851	PRKACB/ATP6V0D2/ATP6V1G2	3
hsa00100	Steroid biosynthesis	1/801	20/8644	0.857317	0.857317	0.830851	DHCR7	1
hsa00670	One carbon pool by folate	1/801	20/8644	0.857317	0.857317	0.830851	SHMT2	1
hsa00040	Pentose and glucuronate interconversions	2/801	36/8644	0.859444	0.859444	0.830851	KL/UGT2B4	2
hsa04064	NF-kappa B signaling pathway	7/801	104/8644	0.859467	0.859467	0.830851	IL1R1/GADD45B/VCAM1/CXCL12/PRKCB/TNF/TNFSF11	7
hsa04625	C-type lectin receptor signaling pathway	7/801	104/8644	0.859467	0.859467	0.830851	CALML5/NFATC2/HRAS/ITPR1/CLEC7A/TNF/CLEC6A	7
hsa05022	Pathways of neurodegeneration - multiple diseases	38/801	476/8644	0.859605	0.859605	0.830851	PSMD3/TUBA1C/TUBA1B/PSMB3/SIGMAR1/UCHL1/CALML5/HRAS/NEFL/ITPR1/NOS2/IL1A/FZD4/RYR1/WNT10A/FADD/CACNA1C/LRRK2/RYR2/PRKCB/DNAH2/NEFM/WNT3A/NOX4/TNF/GRIN2A/DKK2/TUBAL3/GRIA4/GRIA3/TUBA3E/GRIA2/PRPH/GRIA1/MAP1LC3C/PSMA8/DNAI2/GRM5	38
hsa04150	mTOR signaling pathway	11/801	156/8644	0.867235	0.867235	0.830851	SLC7A5/SLC3A2/EIF4EBP1/HRAS/FZD4/WNT10A/PRKCB/WNT3A/TNF/IGF1/ATP6V1G2	11
hsa04068	FoxO signaling pathway	9/801	131/8644	0.868178	0.868178	0.830851	PLK1/CCNB1/CCNB2/IL7R/GADD45B/HRAS/S1PR1/SLC2A4/IGF1	9
hsa01250	Biosynthesis of nucleotide sugars	2/801	37/8644	0.869723	0.869723	0.830851	GPI/HK3	2
hsa05216	Thyroid cancer	2/801	37/8644	0.869723	0.869723	0.830851	GADD45B/HRAS	2
hsa00532	Glycosaminoglycan biosynthesis - chondroitin sulfate / dermatan sulfate	1/801	21/8644	0.870569	0.870569	0.830851	CSGALNACT1	1
hsa00600	Sphingolipid metabolism	3/801	54/8644	0.888377	0.888377	0.830851	PLPP3/B4GALNT1/ENPP7	3
hsa04621	NOD-like receptor signaling pathway	13/801	186/8644	0.890722	0.890722	0.830851	TXNIP/ANTXR2/TRIP6/ITPR1/FADD/GPSM3/DEFA5/TNF/NLRP6/DEFA6/NLRP7/MAP1LC3C/DEFA3	13
hsa05161	Hepatitis B	11/801	162/8644	0.895849	0.895849	0.830851	CCNA2/BIRC5/NFATC2/HRAS/JAK3/E2F2/CCNE1/FADD/CCNA1/PRKCB/TNF	11
hsa05120	Epithelial cell signaling in Helicobacter pylori infection	4/801	70/8644	0.899579	0.899579	0.830851	JAM2/JAM3/ATP6V0D2/ATP6V1G2	4
hsa03083	Polycomb repressive complex	5/801	84/8644	0.899832	0.899832	0.830851	CBX2/CBX7/EPOP/SFMBT2/ASXL3	5
hsa05134	Legionellosis	3/801	56/8644	0.902436	0.902436	0.830851	ITGB2/TNF/CR1	3
hsa04216	Ferroptosis	2/801	41/8644	0.904285	0.904285	0.830851	SLC3A2/MAP1LC3C	2
hsa04012	ErbB signaling pathway	5/801	85/8644	0.905332	0.905332	0.830851	EIF4EBP1/HRAS/PRKCB/SHC2/PAK3	5
hsa00564	Glycerophospholipid metabolism	6/801	99/8644	0.906828	0.906828	0.830851	PLPP3/PLA2G2D/DGKB/PLA2G5/PLA2G2C/DGKK	6
hsa05012	Parkinson disease	19/801	266/8644	0.910725	0.910725	0.830851	PSMD3/TUBA1C/TUBA1B/PSMB3/SLC39A6/UCHL1/PRKACB/CALML5/ITPR1/MAOB/ADCY5/LRRK2/DRD1/SLC18A2/TUBAL3/SLC39A1/DRD2/TUBA3E/PSMA8	19
hsa05203	Viral carcinogenesis	14/801	204/8644	0.911423	0.911423	0.830851	IL6ST/RANBP1/CDC20/CCNA2/PRKACB/CDK4/HRAS/JAK3/CCNE1/CCNA1/HPN/CCR4/ATP6V0D2/CCR8	14
hsa00513	Various types of N-glycan biosynthesis	2/801	42/8644	0.911477	0.911477	0.830851	MAN1C1/MGAT4C	2
hsa05171	Coronavirus disease - COVID-19	16/801	232/8644	0.920568	0.920568	0.830851	RPL8/RPL35/IL6ST/C1QB/C1QC/C1QA/C7/FCGR2A/F13A1/C2/PRKCB/TNF/MASP1/TLR8/MASP2/C6	16
hsa03410	Base excision repair	2/801	44/8644	0.924366	0.924366	0.830851	POLD2/NEIL3	2
hsa05235	PD-L1 expression and PD-1 checkpoint pathway in cancer	5/801	89/8644	0.924779	0.924779	0.830851	NFATC2/CD4/HRAS/BATF/CD247	5
hsa03082	ATP-dependent chromatin remodeling	7/801	117/8644	0.926051	0.926051	0.830851	H2AZ1/H2AX/MACROH2A2/DPF1/ACTL6B/H2AC14/H2AC21	7
hsa04623	Cytosolic DNA-sensing pathway	4/801	75/8644	0.926374	0.926374	0.830851	IL33/FADD/ZBP1/DNASE2B	4
hsa00062	Fatty acid elongation	1/801	27/8644	0.927903	0.927903	0.830851	ACOT7	1
hsa04722	Neurotrophin signaling pathway	7/801	119/8644	0.933369	0.933369	0.830851	ARHGDIB/CALML5/HRAS/IRAK3/SHC2/NTRK3/NTF3	7
hsa04612	Antigen processing and presentation	4/801	78/8644	0.93918	0.93918	0.830851	HLA-DQA1/CD4/TNF/IFI30	4
hsa03250	Viral life cycle - HIV-1	3/801	63/8644	0.939909	0.939909	0.830851	MAP1B/CD4/MAP1A	3
hsa00620	Pyruvate metabolism	2/801	47/8644	0.940427	0.940427	0.830851	ADH1B/ADH1A	2
hsa04620	Toll-like receptor signaling pathway	6/801	108/8644	0.943097	0.943097	0.830851	CXCL9/FADD/CD86/TNF/TLR8/CD80	6
hsa00280	Valine, leucine and isoleucine degradation	2/801	48/8644	0.945019	0.945019	0.830851	AOX1/HMGCLL1	2
hsa05135	Yersinia infection	8/801	137/8644	0.946688	0.946688	0.830851	NFATC2/CD4/FCGR2A/LCP2/ITGA4/WAS/VAV1/TNF	8
hsa05162	Measles	8/801	138/8644	0.949364	0.949364	0.830851	CDK4/IL1A/JAK3/IL2RB/CCNE1/FADD/IL2RA/RAB9B	8
hsa04070	Phosphatidylinositol signaling system	5/801	97/8644	0.953358	0.953358	0.830851	CALML5/ITPR1/PRKCB/DGKB/DGKK	5
hsa05206	MicroRNAs in cancer	21/801	310/8644	0.954645	0.954645	0.830851	FSCN1/THBS1/TIMP3/TPM1/PDGFRB/TNXB/PDGFRA/ZEB1/HRAS/CDCA5/ZEB2/CYP1B1/E2F2/CCNE1/CDC25A/PRKCB/ITGB3/RECK/CDC25C/ZFPM2/WNT3A	21
hsa01210	2-Oxocarboxylic acid metabolism	1/801	33/8644	0.959857	0.959857	0.830851	GPT	1
hsa05211	Renal cell carcinoma	3/801	69/8644	0.960914	0.960914	0.830851	SLC2A1/HRAS/PAK3	3
hsa01232	Nucleotide metabolism	4/801	85/8644	0.961551	0.961551	0.830851	TK1/DCTPP1/ENPP3/AMPD1	4
hsa05160	Hepatitis C	9/801	158/8644	0.963237	0.963237	0.830851	SCARB1/CDK4/HRAS/E2F2/FADD/CLDN5/CLDN6/TNF/CLDN16	9
hsa00510	N-Glycan biosynthesis	2/801	53/8644	0.963351	0.963351	0.830851	MAN1C1/MGAT4C	2
hsa04142	Lysosome	7/801	132/8644	0.967199	0.967199	0.830851	LAPTM5/AP1S2/HYAL1/ATP6V0D2/CTSG/HYAL4/DNASE2B	7
hsa05169	Epstein-Barr virus infection	12/801	202/8644	0.968437	0.968437	0.830851	PSMD3/HLA-DQA1/CCNA2/CDK4/GADD45B/JAK3/E2F2/CCNE1/FADD/CCNA1/TNF/CD247	12
hsa05010	Alzheimer disease	26/801	384/8644	0.969646	0.969646	0.830851	GAPDH/PSMD3/TUBA1C/TUBA1B/PSMB3/SLC39A6/CALML5/HRAS/ITPR1/NOS2/IL1A/FZD4/WNT10A/FADD/CACNA1C/APBB1/WNT3A/NOX4/TNF/GRIN2A/DKK2/TUBAL3/SLC39A1/TUBA3E/PSMA8/GRM5	26
hsa03018	RNA degradation	3/801	79/8644	0.981387	0.981387	0.830851	EXOSC4/PNLDC1/PABPC5	3
hsa05164	Influenza A	9/801	171/8644	0.981539	0.981539	0.830851	HLA-DQA1/CDK4/IL1A/IL33/FADD/PRKCB/TPSB2/TNF/PRSS1	9
hsa04330	Notch signaling pathway	2/801	62/8644	0.982623	0.982623	0.830851	NRARP/DLL3	2
hsa05417	Lipid and atherosclerosis	12/801	215/8644	0.983221	0.983221	0.830851	APOB/CALML5/NFATC2/HRAS/VCAM1/ITPR1/OLR1/VAV1/CYP1A1/TNF/APOA4/CYP2C8	12
hsa04668	TNF signaling pathway	5/801	114/8644	0.984225	0.984225	0.830851	PGAM5/CXCL5/VCAM1/FADD/TNF	5
hsa00860	Porphyrin metabolism	1/801	43/8644	0.984887	0.984887	0.830851	UGT2B4	1
hsa04146	Peroxisome	3/801	83/8644	0.986271	0.986271	0.830851	NOS2/BAAT/HMGCLL1	3
hsa04137	Mitophagy - animal	4/801	103/8644	0.988966	0.988966	0.830851	PGAM5/HRAS/MITF/MAP1LC3C	4
hsa05210	Colorectal cancer	3/801	86/8644	0.9891	0.9891	0.830851	BIRC5/GADD45B/HRAS	3
hsa05016	Huntington disease	18/801	306/8644	0.989189	0.989189	0.830851	PSMD3/TUBA1C/TUBA1B/PSMB3/ITPR1/PPARGC1A/DNAH2/SLC1A2/TUBAL3/KCNJ10/GRIA4/GRIA3/TUBA3E/GRIA2/GRIA1/PSMA8/DNAI2/GRM5	18
hsa01240	Biosynthesis of cofactors	7/801	153/8644	0.990551	0.990551	0.830851	SHMT2/PSAT1/IDO1/RGN/MAT1A/KMO/UGT2B4	7
hsa04622	RIG-I-like receptor signaling pathway	2/801	71/8644	0.991898	0.991898	0.830851	FADD/TNF	2
hsa05415	Diabetic cardiomyopathy	10/801	203/8644	0.99303	0.99303	0.830851	GAPDH/SLC2A1/G6PD/PDK4/AGT/PLN/RYR2/PRKCB/SLC2A4/CMA1	10
hsa05132	Salmonella infection	13/801	249/8644	0.993981	0.993981	0.830851	GAPDH/MYL9/TUBA1C/TUBA1B/FLNC/HRAS/FADD/RHOJ/TNF/PAK3/RAB9B/TUBAL3/TUBA3E	13
hsa05014	Amyotrophic lateral sclerosis	21/801	364/8644	0.995136	0.995136	0.830851	PSMD3/TUBA1C/TUBA1B/PSMB3/SIGMAR1/NEFL/NOS2/DNAH2/NEFM/TNF/SLC1A2/GRIN2A/TUBAL3/TUBA3E/GRIA2/PRPH/GRIA1/POM121L2/MAP1LC3C/PSMA8/DNAI2	21
hsa01212	Fatty acid metabolism	1/801	57/8644	0.996158	0.996158	0.830851	SCD	1
hsa05131	Shigellosis	12/801	247/8644	0.996944	0.996944	0.830851	CTTN/MYL9/IL1R1/FNBP1/ITPR1/SEPTIN3/TNF/HK3/H3C2/H3C7/MAP1LC3C/H3C11	12
hsa00310	Lysine degradation	1/801	63/8644	0.997866	0.997866	0.830851	SMYD1	1
hsa03420	Nucleotide excision repair	1/801	63/8644	0.997866	0.997866	0.830851	POLD2	1
hsa03013	Nucleocytoplasmic transport	3/801	108/8644	0.998101	0.998101	0.830851	THOC3/POM121L2/NCBP2L	3
hsa04714	Thermogenesis	10/801	232/8644	0.998751	0.998751	0.830851	PRKACB/HRAS/ADCY5/PPARGC1A/PRKG1/DPF1/ADCY2/CNR1/ACTL6B/ADRB3	10
hsa00190	Oxidative phosphorylation	4/801	134/8644	0.998918	0.998918	0.830851	ATP4A/ATP4B/ATP6V0D2/ATP6V1G2	4
hsa04740	Olfactory transduction	24/801	439/8644	0.999017	0.999017	0.830851	RGS2/PRKACB/CALML5/PRKG1/CNGB1/NCALD/SLC8A1/PDE2A/GNG7/PDE1A/PDE1C/ANO2/SLC24A4/CNGA3/OR4K2/SLC8A3/OR2B11/OR1F1/OR4D9/OR6C75/OR2B2/OR52B6/OR14J1/OR5K2	24
hsa04932	Non-alcoholic fatty liver disease	5/801	155/8644	0.999129	0.999129	0.830851	SREBF1/IL1A/LEPR/TNF/ADIPOQ	5
hsa03015	mRNA surveillance pathway	2/801	97/8644	0.999165	0.999165	0.830851	PABPC5/NCBP2L	2
hsa05208	Chemical carcinogenesis - reactive oxygen species	9/801	223/8644	0.999184	0.999184	0.830851	HRAS/GSTM1/CYP1B1/CYP1A1/PRKD1/NOX4/GSTM5/GSTA2/GSTA3	9
hsa00562	Inositol phosphate metabolism	1/801	73/8644	0.999199	0.999199	0.830851	TPI1	1
hsa04120	Ubiquitin mediated proteolysis	3/801	142/8644	0.999889	0.999889	0.830851	CDC20/UBE2S/BIRC7	3
hsa04140	Autophagy - animal	4/801	165/8644	0.999909	0.999909	0.830851	PRKACB/HRAS/ITPR1/MAP1LC3C	4
hsa04141	Protein processing in endoplasmic reticulum	4/801	170/8644	0.99994	0.99994	0.830851	HERPUD1/ERO1B/MAN1C1/DNAJC5B	4
hsa03010	Ribosome	3/801	167/8644	0.999987	0.999987	0.830851	RPL8/RPL35/MRPL21	3
hsa04144	Endocytosis	7/801	250/8644	0.999989	0.999989	0.830851	PDGFRA/HRAS/IL2RB/IL2RA/FOLR2/IQSEC3/SH3GL2	7
hsa03040	Spliceosome	3/801	216/8644	1	1	0.830851	PUF60/THOC3/NCBP2L	3

## Sheet: Table S5
Symbol	outcome	exposure	method	pval	or	OR(95% CI)
PDK4	Esophageal cancer || id:ebi-a-GCST90018841	ENSG00000004799 || id:eqtl-a-ENSG00000004799	MR Egger	0.555248490310149	0.409368667176684	0.409 (0.034-4.951)
PDK4	Esophageal cancer || id:ebi-a-GCST90018841	ENSG00000004799 || id:eqtl-a-ENSG00000004799	Weighted median	0.0031525120882866	0.706659529897942	0.707 (0.561-0.890)
PDK4	Esophageal cancer || id:ebi-a-GCST90018841	ENSG00000004799 || id:eqtl-a-ENSG00000004799	Inverse variance weighted	0.0222273268430321	0.717286260059704	0.717 (0.539-0.954)
PDK4	Esophageal cancer || id:ebi-a-GCST90018841	ENSG00000004799 || id:eqtl-a-ENSG00000004799	Simple mode	0.147183718299861	0.642293348051372	0.642 (0.411-1.004)
PDK4	Esophageal cancer || id:ebi-a-GCST90018841	ENSG00000004799 || id:eqtl-a-ENSG00000004799	Weighted mode	0.0632680790616406	0.704371083569241	0.704 (0.555-0.894)
E2F2	Esophageal cancer || id:ebi-a-GCST90018841	ENSG00000007968 || id:eqtl-a-ENSG00000007968	MR Egger	0.145462366454267	0.56025319825589	0.560 (0.270-1.162)
E2F2	Esophageal cancer || id:ebi-a-GCST90018841	ENSG00000007968 || id:eqtl-a-ENSG00000007968	Weighted median	0.707457484472616	0.94788936893844	0.948 (0.717-1.254)
E2F2	Esophageal cancer || id:ebi-a-GCST90018841	ENSG00000007968 || id:eqtl-a-ENSG00000007968	Inverse variance weighted	0.0351405446524721	0.800968030988515	0.801 (0.652-0.985)
E2F2	Esophageal cancer || id:ebi-a-GCST90018841	ENSG00000007968 || id:eqtl-a-ENSG00000007968	Simple mode	0.743872817863774	0.936362985176951	0.936 (0.636-1.378)
E2F2	Esophageal cancer || id:ebi-a-GCST90018841	ENSG00000007968 || id:eqtl-a-ENSG00000007968	Weighted mode	0.700927374387933	0.936362985176951	0.936 (0.674-1.300)
CD4	Esophageal cancer || id:ebi-a-GCST90018841	ENSG00000010610 || id:eqtl-a-ENSG00000010610	MR Egger	0.147060956227087	0.713234818929951	0.713 (0.535-0.950)
CD4	Esophageal cancer || id:ebi-a-GCST90018841	ENSG00000010610 || id:eqtl-a-ENSG00000010610	Weighted median	0.0145048602859529	0.799679562512224	0.800 (0.668-0.957)
CD4	Esophageal cancer || id:ebi-a-GCST90018841	ENSG00000010610 || id:eqtl-a-ENSG00000010610	Inverse variance weighted	0.0285777827641331	0.816192632914708	0.816 (0.680-0.979)
CD4	Esophageal cancer || id:ebi-a-GCST90018841	ENSG00000010610 || id:eqtl-a-ENSG00000010610	Simple mode	0.134970157490418	0.693690556903758	0.694 (0.488-0.987)
CD4	Esophageal cancer || id:ebi-a-GCST90018841	ENSG00000010610 || id:eqtl-a-ENSG00000010610	Weighted mode	0.109209548098809	0.805674552782129	0.806 (0.668-0.972)
SNPH	Esophageal cancer || id:ebi-a-GCST90018841	ENSG00000101298 || id:eqtl-a-ENSG00000101298	MR Egger	0.675090949476977	0.886763312352238	0.887 (0.582-1.351)
SNPH	Esophageal cancer || id:ebi-a-GCST90018841	ENSG00000101298 || id:eqtl-a-ENSG00000101298	Weighted median	0.0259873713782687	0.870293144242769	0.870 (0.770-0.984)
SNPH	Esophageal cancer || id:ebi-a-GCST90018841	ENSG00000101298 || id:eqtl-a-ENSG00000101298	Inverse variance weighted	0.0260932286101876	0.869907908999058	0.870 (0.769-0.984)
SNPH	Esophageal cancer || id:ebi-a-GCST90018841	ENSG00000101298 || id:eqtl-a-ENSG00000101298	Simple mode	0.561705657834008	0.889516753843212	0.890 (0.638-1.241)
SNPH	Esophageal cancer || id:ebi-a-GCST90018841	ENSG00000101298 || id:eqtl-a-ENSG00000101298	Weighted mode	0.14867415401488	0.870421471119495	0.870 (0.773-0.980)
GATA1	Esophageal cancer || id:ebi-a-GCST90018841	ENSG00000102145 || id:eqtl-a-ENSG00000102145	MR Egger	0.753004153612207	1.19780733455972	1.198 (0.413-3.471)
GATA1	Esophageal cancer || id:ebi-a-GCST90018841	ENSG00000102145 || id:eqtl-a-ENSG00000102145	Weighted median	0.117404453039523	1.36552558386001	1.366 (0.925-2.017)
GATA1	Esophageal cancer || id:ebi-a-GCST90018841	ENSG00000102145 || id:eqtl-a-ENSG00000102145	Inverse variance weighted	0.00498505332190123	1.54237971611534	1.542 (1.140-2.087)
GATA1	Esophageal cancer || id:ebi-a-GCST90018841	ENSG00000102145 || id:eqtl-a-ENSG00000102145	Simple mode	0.27432985652089	1.37282716691696	1.373 (0.819-2.301)
GATA1	Esophageal cancer || id:ebi-a-GCST90018841	ENSG00000102145 || id:eqtl-a-ENSG00000102145	Weighted mode	0.189207747076307	1.36780979565012	1.368 (0.904-2.071)
LILRB1	Esophageal cancer || id:ebi-a-GCST90018841	ENSG00000104972 || id:eqtl-a-ENSG00000104972	MR Egger	0.333629434755763	0.868198105012909	0.868 (0.697-1.081)
LILRB1	Esophageal cancer || id:ebi-a-GCST90018841	ENSG00000104972 || id:eqtl-a-ENSG00000104972	Weighted median	0.0401427344670013	0.856492023082606	0.856 (0.739-0.993)
LILRB1	Esophageal cancer || id:ebi-a-GCST90018841	ENSG00000104972 || id:eqtl-a-ENSG00000104972	Inverse variance weighted	0.0465826203830684	0.863522342798501	0.864 (0.747-0.998)
LILRB1	Esophageal cancer || id:ebi-a-GCST90018841	ENSG00000104972 || id:eqtl-a-ENSG00000104972	Simple mode	0.28861670799931	0.868138734433601	0.868 (0.700-1.077)
LILRB1	Esophageal cancer || id:ebi-a-GCST90018841	ENSG00000104972 || id:eqtl-a-ENSG00000104972	Weighted mode	0.14323380536987	0.855892063017818	0.856 (0.733-0.999)
RUNDC3B	Esophageal cancer || id:ebi-a-GCST90018841	ENSG00000105784 || id:eqtl-a-ENSG00000105784	MR Egger	0.866601002295767	0.835854986087475	0.836 (0.160-4.363)
RUNDC3B	Esophageal cancer || id:ebi-a-GCST90018841	ENSG00000105784 || id:eqtl-a-ENSG00000105784	Weighted median	0.039014761782956	0.682607695583088	0.683 (0.475-0.981)
RUNDC3B	Esophageal cancer || id:ebi-a-GCST90018841	ENSG00000105784 || id:eqtl-a-ENSG00000105784	Inverse variance weighted	0.0160806594249231	0.663516660209004	0.664 (0.475-0.927)
RUNDC3B	Esophageal cancer || id:ebi-a-GCST90018841	ENSG00000105784 || id:eqtl-a-ENSG00000105784	Simple mode	0.246897199502439	0.683477567616063	0.683 (0.431-1.084)
RUNDC3B	Esophageal cancer || id:ebi-a-GCST90018841	ENSG00000105784 || id:eqtl-a-ENSG00000105784	Weighted mode	0.251900081465545	0.685518217925392	0.686 (0.431-1.090)
CPED1	Esophageal cancer || id:ebi-a-GCST90018841	ENSG00000106034 || id:eqtl-a-ENSG00000106034	MR Egger	0.777172346288198	0.972386761537728	0.972 (0.809-1.169)
CPED1	Esophageal cancer || id:ebi-a-GCST90018841	ENSG00000106034 || id:eqtl-a-ENSG00000106034	Weighted median	0.0578583631557137	0.886985209779636	0.887 (0.784-1.004)
CPED1	Esophageal cancer || id:ebi-a-GCST90018841	ENSG00000106034 || id:eqtl-a-ENSG00000106034	Inverse variance weighted	0.0189069416627013	0.871656274764373	0.872 (0.777-0.978)
CPED1	Esophageal cancer || id:ebi-a-GCST90018841	ENSG00000106034 || id:eqtl-a-ENSG00000106034	Simple mode	0.0655084113601825	0.701635523762439	0.702 (0.515-0.955)
CPED1	Esophageal cancer || id:ebi-a-GCST90018841	ENSG00000106034 || id:eqtl-a-ENSG00000106034	Weighted mode	0.221478254641695	0.913598588841806	0.914 (0.802-1.040)
C11orf21	Esophageal cancer || id:ebi-a-GCST90018841	ENSG00000110665 || id:eqtl-a-ENSG00000110665	MR Egger	0.210389117067376	1.19729694793691	1.197 (0.959-1.495)
C11orf21	Esophageal cancer || id:ebi-a-GCST90018841	ENSG00000110665 || id:eqtl-a-ENSG00000110665	Weighted median	0.00621641094663556	1.11711151747757	1.117 (1.032-1.209)
C11orf21	Esophageal cancer || id:ebi-a-GCST90018841	ENSG00000110665 || id:eqtl-a-ENSG00000110665	Inverse variance weighted	0.00661490168169509	1.11741325341325	1.117 (1.031-1.211)
C11orf21	Esophageal cancer || id:ebi-a-GCST90018841	ENSG00000110665 || id:eqtl-a-ENSG00000110665	Simple mode	0.153255021841234	1.26679157189593	1.267 (0.973-1.649)
C11orf21	Esophageal cancer || id:ebi-a-GCST90018841	ENSG00000110665 || id:eqtl-a-ENSG00000110665	Weighted mode	0.0556133990001606	1.11834270884347	1.118 (1.030-1.214)
KMO	Esophageal cancer || id:ebi-a-GCST90018841	ENSG00000117009 || id:eqtl-a-ENSG00000117009	MR Egger	0.301809986222836	0.927718954695564	0.928 (0.819-1.050)
KMO	Esophageal cancer || id:ebi-a-GCST90018841	ENSG00000117009 || id:eqtl-a-ENSG00000117009	Weighted median	0.0632950321870677	0.910060488159492	0.910 (0.824-1.005)
KMO	Esophageal cancer || id:ebi-a-GCST90018841	ENSG00000117009 || id:eqtl-a-ENSG00000117009	Inverse variance weighted	0.0263208391184613	0.896139340062995	0.896 (0.813-0.987)
KMO	Esophageal cancer || id:ebi-a-GCST90018841	ENSG00000117009 || id:eqtl-a-ENSG00000117009	Simple mode	0.130877720506653	0.799791048539442	0.800 (0.628-1.019)
KMO	Esophageal cancer || id:ebi-a-GCST90018841	ENSG00000117009 || id:eqtl-a-ENSG00000117009	Weighted mode	0.193467996807855	0.923864367417332	0.924 (0.833-1.024)
FMO5	Esophageal cancer || id:ebi-a-GCST90018841	ENSG00000131781 || id:eqtl-a-ENSG00000131781	MR Egger	0.510041431798457	0.725780935649982	0.726 (0.380-1.388)
FMO5	Esophageal cancer || id:ebi-a-GCST90018841	ENSG00000131781 || id:eqtl-a-ENSG00000131781	Weighted median	0.0714824067192943	0.745169138130172	0.745 (0.541-1.026)
FMO5	Esophageal cancer || id:ebi-a-GCST90018841	ENSG00000131781 || id:eqtl-a-ENSG00000131781	Inverse variance weighted	0.0393672399461135	0.727452180009948	0.727 (0.537-0.985)
FMO5	Esophageal cancer || id:ebi-a-GCST90018841	ENSG00000131781 || id:eqtl-a-ENSG00000131781	Simple mode	0.381160822803353	0.78024087690038	0.780 (0.504-1.207)
FMO5	Esophageal cancer || id:ebi-a-GCST90018841	ENSG00000131781 || id:eqtl-a-ENSG00000131781	Weighted mode	0.251155722956208	0.744688076512663	0.745 (0.519-1.069)
COLEC12	Esophageal cancer || id:ebi-a-GCST90018841	ENSG00000158270 || id:eqtl-a-ENSG00000158270	MR Egger	0.129433589368251	0.707005969936977	0.707 (0.486-1.028)
COLEC12	Esophageal cancer || id:ebi-a-GCST90018841	ENSG00000158270 || id:eqtl-a-ENSG00000158270	Weighted median	0.0383580909939828	0.775994826948903	0.776 (0.610-0.986)
COLEC12	Esophageal cancer || id:ebi-a-GCST90018841	ENSG00000158270 || id:eqtl-a-ENSG00000158270	Inverse variance weighted	0.0287447159955106	0.802201580232701	0.802 (0.658-0.977)
COLEC12	Esophageal cancer || id:ebi-a-GCST90018841	ENSG00000158270 || id:eqtl-a-ENSG00000158270	Simple mode	0.563010289737194	0.888293317001938	0.888 (0.608-1.298)
COLEC12	Esophageal cancer || id:ebi-a-GCST90018841	ENSG00000158270 || id:eqtl-a-ENSG00000158270	Weighted mode	0.125379930394259	0.773034181967664	0.773 (0.582-1.026)
H2AZ1	Esophageal cancer || id:ebi-a-GCST90018841	ENSG00000164032 || id:eqtl-a-ENSG00000164032	MR Egger	0.445773098762117	1.25579588868566	1.256 (0.862-1.829)
H2AZ1	Esophageal cancer || id:ebi-a-GCST90018841	ENSG00000164032 || id:eqtl-a-ENSG00000164032	Weighted median	0.00667962648912364	1.34097438070862	1.341 (1.085-1.658)
H2AZ1	Esophageal cancer || id:ebi-a-GCST90018841	ENSG00000164032 || id:eqtl-a-ENSG00000164032	Inverse variance weighted	0.00480104308702067	1.34672280264591	1.347 (1.095-1.656)
H2AZ1	Esophageal cancer || id:ebi-a-GCST90018841	ENSG00000164032 || id:eqtl-a-ENSG00000164032	Simple mode	0.361301135721351	1.27148362851238	1.271 (0.851-1.899)
H2AZ1	Esophageal cancer || id:ebi-a-GCST90018841	ENSG00000164032 || id:eqtl-a-ENSG00000164032	Weighted mode	0.118897779137226	1.3361276629814	1.336 (1.077-1.658)
EBF1	Esophageal cancer || id:ebi-a-GCST90018841	ENSG00000164330 || id:eqtl-a-ENSG00000164330	MR Egger	0.478074451979984	0.690602828073906	0.691 (0.268-1.780)
EBF1	Esophageal cancer || id:ebi-a-GCST90018841	ENSG00000164330 || id:eqtl-a-ENSG00000164330	Weighted median	0.0868576830427422	0.717439997297648	0.717 (0.491-1.049)
EBF1	Esophageal cancer || id:ebi-a-GCST90018841	ENSG00000164330 || id:eqtl-a-ENSG00000164330	Inverse variance weighted	0.0487898793881795	0.734976295321065	0.735 (0.541-0.998)
EBF1	Esophageal cancer || id:ebi-a-GCST90018841	ENSG00000164330 || id:eqtl-a-ENSG00000164330	Simple mode	0.268924041612962	0.728301678999077	0.728 (0.437-1.213)
EBF1	Esophageal cancer || id:ebi-a-GCST90018841	ENSG00000164330 || id:eqtl-a-ENSG00000164330	Weighted mode	0.221449402644391	0.71980425908833	0.720 (0.449-1.154)
ADORA2B	Esophageal cancer || id:ebi-a-GCST90018841	ENSG00000170425 || id:eqtl-a-ENSG00000170425	MR Egger	0.196678001496417	1.23134985624525	1.231 (0.994-1.525)
ADORA2B	Esophageal cancer || id:ebi-a-GCST90018841	ENSG00000170425 || id:eqtl-a-ENSG00000170425	Weighted median	0.0224390244607752	1.16010895813395	1.160 (1.021-1.318)
ADORA2B	Esophageal cancer || id:ebi-a-GCST90018841	ENSG00000170425 || id:eqtl-a-ENSG00000170425	Inverse variance weighted	0.0355380833670782	1.14870664564461	1.149 (1.009-1.307)
ADORA2B	Esophageal cancer || id:ebi-a-GCST90018841	ENSG00000170425 || id:eqtl-a-ENSG00000170425	Simple mode	0.36861315219064	0.875655653537882	0.876 (0.684-1.120)
ADORA2B	Esophageal cancer || id:ebi-a-GCST90018841	ENSG00000170425 || id:eqtl-a-ENSG00000170425	Weighted mode	0.112856499488997	1.16145757187975	1.161 (1.018-1.325)
CDH2	Esophageal cancer || id:ebi-a-GCST90018841	ENSG00000170558 || id:eqtl-a-ENSG00000170558	MR Egger	0.214690437323273	1.16816762169142	1.168 (0.925-1.475)
CDH2	Esophageal cancer || id:ebi-a-GCST90018841	ENSG00000170558 || id:eqtl-a-ENSG00000170558	Weighted median	0.0396028611315971	1.18384700044061	1.184 (1.008-1.390)
CDH2	Esophageal cancer || id:ebi-a-GCST90018841	ENSG00000170558 || id:eqtl-a-ENSG00000170558	Inverse variance weighted	0.0482661841627077	1.14407687529756	1.144 (1.001-1.308)
CDH2	Esophageal cancer || id:ebi-a-GCST90018841	ENSG00000170558 || id:eqtl-a-ENSG00000170558	Simple mode	0.584245361310688	1.06542748008524	1.065 (0.854-1.330)
CDH2	Esophageal cancer || id:ebi-a-GCST90018841	ENSG00000170558 || id:eqtl-a-ENSG00000170558	Weighted mode	0.047413384243024	1.19130367815445	1.191 (1.017-1.395)
HRAS	Esophageal cancer || id:ebi-a-GCST90018841	ENSG00000174775 || id:eqtl-a-ENSG00000174775	MR Egger	0.478564188056621	0.819053054066615	0.819 (0.568-1.181)
HRAS	Esophageal cancer || id:ebi-a-GCST90018841	ENSG00000174775 || id:eqtl-a-ENSG00000174775	Weighted median	0.0148647867365056	0.735724529361494	0.736 (0.575-0.942)
HRAS	Esophageal cancer || id:ebi-a-GCST90018841	ENSG00000174775 || id:eqtl-a-ENSG00000174775	Inverse variance weighted	0.00684551015137703	0.723451397640516	0.723 (0.572-0.915)
HRAS	Esophageal cancer || id:ebi-a-GCST90018841	ENSG00000174775 || id:eqtl-a-ENSG00000174775	Simple mode	0.192080678416484	0.685234237978435	0.685 (0.468-1.004)
HRAS	Esophageal cancer || id:ebi-a-GCST90018841	ENSG00000174775 || id:eqtl-a-ENSG00000174775	Weighted mode	0.161875483292066	0.749641041547363	0.750 (0.578-0.972)
ADGRE1	Esophageal cancer || id:ebi-a-GCST90018841	ENSG00000174837 || id:eqtl-a-ENSG00000174837	MR Egger	0.0552208553940897	0.82487562135088	0.825 (0.704-0.967)
ADGRE1	Esophageal cancer || id:ebi-a-GCST90018841	ENSG00000174837 || id:eqtl-a-ENSG00000174837	Weighted median	0.00691355738794918	0.854389965693368	0.854 (0.762-0.958)
ADGRE1	Esophageal cancer || id:ebi-a-GCST90018841	ENSG00000174837 || id:eqtl-a-ENSG00000174837	Inverse variance weighted	0.0182794119710967	0.884208580065806	0.884 (0.798-0.979)
ADGRE1	Esophageal cancer || id:ebi-a-GCST90018841	ENSG00000174837 || id:eqtl-a-ENSG00000174837	Simple mode	0.397564562777633	0.896773505680201	0.897 (0.708-1.137)
ADGRE1	Esophageal cancer || id:ebi-a-GCST90018841	ENSG00000174837 || id:eqtl-a-ENSG00000174837	Weighted mode	0.0328449614524714	0.855264616896213	0.855 (0.762-0.960)
SLC8A1	Esophageal cancer || id:ebi-a-GCST90018841	ENSG00000183023 || id:eqtl-a-ENSG00000183023	MR Egger	0.234161575121106	0.83804605827491	0.838 (0.645-1.089)
SLC8A1	Esophageal cancer || id:ebi-a-GCST90018841	ENSG00000183023 || id:eqtl-a-ENSG00000183023	Weighted median	0.042199539256377	0.828895223916844	0.829 (0.692-0.993)
SLC8A1	Esophageal cancer || id:ebi-a-GCST90018841	ENSG00000183023 || id:eqtl-a-ENSG00000183023	Inverse variance weighted	0.0196645852115274	0.828752962350478	0.829 (0.708-0.970)
SLC8A1	Esophageal cancer || id:ebi-a-GCST90018841	ENSG00000183023 || id:eqtl-a-ENSG00000183023	Simple mode	0.661962935264348	0.929796734229473	0.930 (0.680-1.271)
SLC8A1	Esophageal cancer || id:ebi-a-GCST90018841	ENSG00000183023 || id:eqtl-a-ENSG00000183023	Weighted mode	0.0891344269974028	0.829681465371357	0.830 (0.689-0.999)
PTGDR2	Esophageal cancer || id:ebi-a-GCST90018841	ENSG00000183134 || id:eqtl-a-ENSG00000183134	MR Egger	0.308511250408563	1.98653270839375	1.987 (0.735-5.367)
PTGDR2	Esophageal cancer || id:ebi-a-GCST90018841	ENSG00000183134 || id:eqtl-a-ENSG00000183134	Weighted median	0.0482651336419289	1.57197104845251	1.572 (1.003-2.463)
PTGDR2	Esophageal cancer || id:ebi-a-GCST90018841	ENSG00000183134 || id:eqtl-a-ENSG00000183134	Inverse variance weighted	0.04332530909732	1.50005357711038	1.500 (1.012-2.223)
PTGDR2	Esophageal cancer || id:ebi-a-GCST90018841	ENSG00000183134 || id:eqtl-a-ENSG00000183134	Simple mode	0.308814035377925	1.5688294955503	1.569 (0.762-3.230)
PTGDR2	Esophageal cancer || id:ebi-a-GCST90018841	ENSG00000183134 || id:eqtl-a-ENSG00000183134	Weighted mode	0.148757762447156	1.63683259669391	1.637 (0.993-2.698)
SAPCD2	Esophageal cancer || id:ebi-a-GCST90018841	ENSG00000186193 || id:eqtl-a-ENSG00000186193	MR Egger	0.140405100723054	1.80078181679739	1.801 (1.109-2.924)
SAPCD2	Esophageal cancer || id:ebi-a-GCST90018841	ENSG00000186193 || id:eqtl-a-ENSG00000186193	Weighted median	0.0162963229460529	1.4769940791206	1.477 (1.074-2.030)
SAPCD2	Esophageal cancer || id:ebi-a-GCST90018841	ENSG00000186193 || id:eqtl-a-ENSG00000186193	Inverse variance weighted	0.0198506454957602	1.41900018953931	1.419 (1.057-1.905)
SAPCD2	Esophageal cancer || id:ebi-a-GCST90018841	ENSG00000186193 || id:eqtl-a-ENSG00000186193	Simple mode	0.27643653963525	1.53430458432892	1.534 (0.815-2.887)
SAPCD2	Esophageal cancer || id:ebi-a-GCST90018841	ENSG00000186193 || id:eqtl-a-ENSG00000186193	Weighted mode	0.0912001999281746	1.55655981014388	1.557 (1.093-2.216)
KANK3	Esophageal cancer || id:ebi-a-GCST90018841	ENSG00000186994 || id:eqtl-a-ENSG00000186994	MR Egger	0.503208176246346	0.646177502267046	0.646 (0.272-1.534)
KANK3	Esophageal cancer || id:ebi-a-GCST90018841	ENSG00000186994 || id:eqtl-a-ENSG00000186994	Weighted median	0.0420724448506666	0.706292475090977	0.706 (0.505-0.988)
KANK3	Esophageal cancer || id:ebi-a-GCST90018841	ENSG00000186994 || id:eqtl-a-ENSG00000186994	Inverse variance weighted	0.0334339803818216	0.67410340704611	0.674 (0.469-0.970)
KANK3	Esophageal cancer || id:ebi-a-GCST90018841	ENSG00000186994 || id:eqtl-a-ENSG00000186994	Simple mode	0.48011094391671	0.809411097981293	0.809 (0.500-1.310)
KANK3	Esophageal cancer || id:ebi-a-GCST90018841	ENSG00000186994 || id:eqtl-a-ENSG00000186994	Weighted mode	0.185338874003046	0.715696365147972	0.716 (0.515-0.996)
FCGR3A	Esophageal cancer || id:ebi-a-GCST90018841	ENSG00000203747 || id:eqtl-a-ENSG00000203747	MR Egger	0.906828063526458	0.835482591786247	0.835 (0.077-9.118)
FCGR3A	Esophageal cancer || id:ebi-a-GCST90018841	ENSG00000203747 || id:eqtl-a-ENSG00000203747	Weighted median	0.0418262378663164	0.504548628541391	0.505 (0.261-0.975)
FCGR3A	Esophageal cancer || id:ebi-a-GCST90018841	ENSG00000203747 || id:eqtl-a-ENSG00000203747	Inverse variance weighted	0.0225836969198441	0.507712168633504	0.508 (0.284-0.909)
FCGR3A	Esophageal cancer || id:ebi-a-GCST90018841	ENSG00000203747 || id:eqtl-a-ENSG00000203747	Simple mode	0.185172019391787	0.445759887737887	0.446 (0.201-0.989)
FCGR3A	Esophageal cancer || id:ebi-a-GCST90018841	ENSG00000203747 || id:eqtl-a-ENSG00000203747	Weighted mode	0.288843147739796	0.56842439419373	0.568 (0.262-1.233)
POU5F1	Esophageal cancer || id:ebi-a-GCST90018841	ENSG00000204531 || id:eqtl-a-ENSG00000204531	MR Egger	0.938711913570532	0.964716134722226	0.965 (0.465-2.000)
POU5F1	Esophageal cancer || id:ebi-a-GCST90018841	ENSG00000204531 || id:eqtl-a-ENSG00000204531	Weighted median	0.0472007415666178	1.12447180408857	1.124 (1.001-1.263)
POU5F1	Esophageal cancer || id:ebi-a-GCST90018841	ENSG00000204531 || id:eqtl-a-ENSG00000204531	Inverse variance weighted	0.0425228821332412	1.12723140285743	1.127 (1.004-1.266)
POU5F1	Esophageal cancer || id:ebi-a-GCST90018841	ENSG00000204531 || id:eqtl-a-ENSG00000204531	Simple mode	0.464284903584861	1.1537059234182	1.154 (0.844-1.577)
POU5F1	Esophageal cancer || id:ebi-a-GCST90018841	ENSG00000204531 || id:eqtl-a-ENSG00000204531	Weighted mode	0.181479375232915	1.12409979686588	1.124 (1.003-1.260)
ITGA1	Esophageal cancer || id:ebi-a-GCST90018841	ENSG00000213949 || id:eqtl-a-ENSG00000213949	MR Egger	0.088251356100399	0.882927195458347	0.883 (0.792-0.984)
ITGA1	Esophageal cancer || id:ebi-a-GCST90018841	ENSG00000213949 || id:eqtl-a-ENSG00000213949	Weighted median	0.0052706369644778	0.884405110191928	0.884 (0.811-0.964)
ITGA1	Esophageal cancer || id:ebi-a-GCST90018841	ENSG00000213949 || id:eqtl-a-ENSG00000213949	Inverse variance weighted	0.00513119239917987	0.886729555372436	0.887 (0.815-0.965)
ITGA1	Esophageal cancer || id:ebi-a-GCST90018841	ENSG00000213949 || id:eqtl-a-ENSG00000213949	Simple mode	0.253221476468845	0.865293752766508	0.865 (0.695-1.078)
ITGA1	Esophageal cancer || id:ebi-a-GCST90018841	ENSG00000213949 || id:eqtl-a-ENSG00000213949	Weighted mode	0.032909511486571	0.880731676816132	0.881 (0.809-0.959)
ITGB3	Esophageal cancer || id:ebi-a-GCST90018841	ENSG00000259207 || id:eqtl-a-ENSG00000259207	MR Egger	0.178112124390578	1.11917026530525	1.119 (0.960-1.305)
ITGB3	Esophageal cancer || id:ebi-a-GCST90018841	ENSG00000259207 || id:eqtl-a-ENSG00000259207	Weighted median	0.112874592210893	1.08773699490944	1.088 (0.980-1.207)
ITGB3	Esophageal cancer || id:ebi-a-GCST90018841	ENSG00000259207 || id:eqtl-a-ENSG00000259207	Inverse variance weighted	0.0498298597746904	1.09622781983106	1.096 (1.000-1.202)
ITGB3	Esophageal cancer || id:ebi-a-GCST90018841	ENSG00000259207 || id:eqtl-a-ENSG00000259207	Simple mode	0.592547908632513	1.06732536415765	1.067 (0.846-1.346)
ITGB3	Esophageal cancer || id:ebi-a-GCST90018841	ENSG00000259207 || id:eqtl-a-ENSG00000259207	Weighted mode	0.0934141281969553	1.10654664627311	1.107 (0.992-1.234)

## Sheet: Table S6
Symbol	id.outcome	outcome	exposure	method	Q	Q_df	Q_pval
PDK4	ebi-a-GCST90018841	Esophageal cancer || id:ebi-a-GCST90018841	ENSG00000004799 || id:eqtl-a-ENSG00000004799	Inverse variance weighted	4.83125664871303	3	0.184578655126438
E2F2	ebi-a-GCST90018841	Esophageal cancer || id:ebi-a-GCST90018841	ENSG00000007968 || id:eqtl-a-ENSG00000007968	Inverse variance weighted	13.2183960031759	13	0.431087267624182
CD4	ebi-a-GCST90018841	Esophageal cancer || id:ebi-a-GCST90018841	ENSG00000010610 || id:eqtl-a-ENSG00000010610	Inverse variance weighted	3.35424959991264	3	0.340163201188978
SNPH	ebi-a-GCST90018841	Esophageal cancer || id:ebi-a-GCST90018841	ENSG00000101298 || id:eqtl-a-ENSG00000101298	Inverse variance weighted	0.0502306598394252	2	0.975197436100528
GATA1	ebi-a-GCST90018841	Esophageal cancer || id:ebi-a-GCST90018841	ENSG00000102145 || id:eqtl-a-ENSG00000102145	Inverse variance weighted	3.2655249009834	6	0.774858179995781
LILRB1	ebi-a-GCST90018841	Esophageal cancer || id:ebi-a-GCST90018841	ENSG00000104972 || id:eqtl-a-ENSG00000104972	Inverse variance weighted	1.31141350713261	3	0.72642462686411
RUNDC3B	ebi-a-GCST90018841	Esophageal cancer || id:ebi-a-GCST90018841	ENSG00000105784 || id:eqtl-a-ENSG00000105784	Inverse variance weighted	0.0995407621182291	2	0.951447869872345
CPED1	ebi-a-GCST90018841	Esophageal cancer || id:ebi-a-GCST90018841	ENSG00000106034 || id:eqtl-a-ENSG00000106034	Inverse variance weighted	3.99015869269962	6	0.678008289603299
C11orf21	ebi-a-GCST90018841	Esophageal cancer || id:ebi-a-GCST90018841	ENSG00000110665 || id:eqtl-a-ENSG00000110665	Inverse variance weighted	2.39909535671677	4	0.662790756357858
KMO	ebi-a-GCST90018841	Esophageal cancer || id:ebi-a-GCST90018841	ENSG00000117009 || id:eqtl-a-ENSG00000117009	Inverse variance weighted	1.54861843818204	5	0.907391985703577
FMO5	ebi-a-GCST90018841	Esophageal cancer || id:ebi-a-GCST90018841	ENSG00000131781 || id:eqtl-a-ENSG00000131781	Inverse variance weighted	2.04113534561771	2	0.360390298320834
COLEC12	ebi-a-GCST90018841	Esophageal cancer || id:ebi-a-GCST90018841	ENSG00000158270 || id:eqtl-a-ENSG00000158270	Inverse variance weighted	4.70352715972921	6	0.582360435894476
H2AZ1	ebi-a-GCST90018841	Esophageal cancer || id:ebi-a-GCST90018841	ENSG00000164032 || id:eqtl-a-ENSG00000164032	Inverse variance weighted	0.355088133955687	2	0.837324100180172
EBF1	ebi-a-GCST90018841	Esophageal cancer || id:ebi-a-GCST90018841	ENSG00000164330 || id:eqtl-a-ENSG00000164330	Inverse variance weighted	1.09178828177895	6	0.98189221837559
ADORA2B	ebi-a-GCST90018841	Esophageal cancer || id:ebi-a-GCST90018841	ENSG00000170425 || id:eqtl-a-ENSG00000170425	Inverse variance weighted	1.03992371548098	3	0.791592844518912
CDH2	ebi-a-GCST90018841	Esophageal cancer || id:ebi-a-GCST90018841	ENSG00000170558 || id:eqtl-a-ENSG00000170558	Inverse variance weighted	15.9261136979501	14	0.317907251983558
HRAS	ebi-a-GCST90018841	Esophageal cancer || id:ebi-a-GCST90018841	ENSG00000174775 || id:eqtl-a-ENSG00000174775	Inverse variance weighted	0.755112650523593	2	0.685534587581715
ADGRE1	ebi-a-GCST90018841	Esophageal cancer || id:ebi-a-GCST90018841	ENSG00000174837 || id:eqtl-a-ENSG00000174837	Inverse variance weighted	5.51160368878352	7	0.59778461702465
SLC8A1	ebi-a-GCST90018841	Esophageal cancer || id:ebi-a-GCST90018841	ENSG00000183023 || id:eqtl-a-ENSG00000183023	Inverse variance weighted	2.49668009246022	7	0.92734684980429
PTGDR2	ebi-a-GCST90018841	Esophageal cancer || id:ebi-a-GCST90018841	ENSG00000183134 || id:eqtl-a-ENSG00000183134	Inverse variance weighted	1.68374320026863	3	0.640554082114423
SAPCD2	ebi-a-GCST90018841	Esophageal cancer || id:ebi-a-GCST90018841	ENSG00000186193 || id:eqtl-a-ENSG00000186193	Inverse variance weighted	2.72652178663139	3	0.43573899405094
KANK3	ebi-a-GCST90018841	Esophageal cancer || id:ebi-a-GCST90018841	ENSG00000186994 || id:eqtl-a-ENSG00000186994	Inverse variance weighted	3.16673786370797	2	0.20528234970187
FCGR3A	ebi-a-GCST90018841	Esophageal cancer || id:ebi-a-GCST90018841	ENSG00000203747 || id:eqtl-a-ENSG00000203747	Inverse variance weighted	0.178087864597414	2	0.914805383188277
POU5F1	ebi-a-GCST90018841	Esophageal cancer || id:ebi-a-GCST90018841	ENSG00000204531 || id:eqtl-a-ENSG00000204531	Inverse variance weighted	0.258043175376442	2	0.878954990734472
ITGA1	ebi-a-GCST90018841	Esophageal cancer || id:ebi-a-GCST90018841	ENSG00000213949 || id:eqtl-a-ENSG00000213949	Inverse variance weighted	2.75119936350331	5	0.73827727289276
ITGB3	ebi-a-GCST90018841	Esophageal cancer || id:ebi-a-GCST90018841	ENSG00000259207 || id:eqtl-a-ENSG00000259207	Inverse variance weighted	12.204628265488	12	0.429388847966663

## Sheet: Table S7
id.exposure	id.outcome	outcome	exposure	egger_intercept	se	pval	Presso_Pval	RSSobs
eqtl-a-ENSG00000004799	ebi-a-GCST90018841	Esophageal cancer || id:ebi-a-GCST90018841	ENSG00000004799 || id:eqtl-a-ENSG00000004799	0.138925721999746	0.312213337870488	0.699864414238206	0.514	5.48310809107779
eqtl-a-ENSG00000007968	ebi-a-GCST90018841	Esophageal cancer || id:ebi-a-GCST90018841	ENSG00000007968 || id:eqtl-a-ENSG00000007968	0.0366763017916311	0.0366225862174081	0.33636831747079	0.513	14.7923228789505
eqtl-a-ENSG00000010610	ebi-a-GCST90018841	Esophageal cancer || id:ebi-a-GCST90018841	ENSG00000010610 || id:eqtl-a-ENSG00000010610	0.0368665232550995	0.0319332288412001	0.367614387185292	0.647	4.05318565048759
eqtl-a-ENSG00000101298	ebi-a-GCST90018841	Esophageal cancer || id:ebi-a-GCST90018841	ENSG00000101298 || id:eqtl-a-ENSG00000101298	-0.00948406	0.101469253026231	0.940669206287038	NA	NA
eqtl-a-ENSG00000102145	ebi-a-GCST90018841	Esophageal cancer || id:ebi-a-GCST90018841	ENSG00000102145 || id:eqtl-a-ENSG00000102145	0.0263093727937199	0.05415700321202	0.647650530777106	0.816	4.25903652766232
eqtl-a-ENSG00000104972	ebi-a-GCST90018841	Esophageal cancer || id:ebi-a-GCST90018841	ENSG00000104972 || id:eqtl-a-ENSG00000104972	-0.00336771	0.0524302041928909	0.954627681531414	0.83	1.71871617785563
eqtl-a-ENSG00000105784	ebi-a-GCST90018841	Esophageal cancer || id:ebi-a-GCST90018841	ENSG00000105784 || id:eqtl-a-ENSG00000105784	-0.116221	0.415609622220116	0.826410286273828	NA	NA
eqtl-a-ENSG00000106034	ebi-a-GCST90018841	Esophageal cancer || id:ebi-a-GCST90018841	ENSG00000106034 || id:eqtl-a-ENSG00000106034	-0.0400892	0.0268457109318718	0.195574424666377	0.534	11.7325165864419
eqtl-a-ENSG00000110665	ebi-a-GCST90018841	Esophageal cancer || id:ebi-a-GCST90018841	ENSG00000110665 || id:eqtl-a-ENSG00000110665	-0.054892	0.0840515242971387	0.560292918019944	0.74	5.80334068238709
eqtl-a-ENSG00000117009	ebi-a-GCST90018841	Esophageal cancer || id:ebi-a-GCST90018841	ENSG00000117009 || id:eqtl-a-ENSG00000117009	-0.0150523	0.0172519957793575	0.432181464490561	0.625	8.1106017910935
eqtl-a-ENSG00000131781	ebi-a-GCST90018841	Esophageal cancer || id:ebi-a-GCST90018841	ENSG00000131781 || id:eqtl-a-ENSG00000131781	0.000582065771877866	0.0628676708037666	0.99410596914364	NA	NA
eqtl-a-ENSG00000158270	ebi-a-GCST90018841	Esophageal cancer || id:ebi-a-GCST90018841	ENSG00000158270 || id:eqtl-a-ENSG00000158270	0.0213508181688273	0.0274538213003667	0.471922443874922	0.61	6.58497781787257
eqtl-a-ENSG00000164032	ebi-a-GCST90018841	Esophageal cancer || id:ebi-a-GCST90018841	ENSG00000164032 || id:eqtl-a-ENSG00000164032	0.0190089048551544	0.0435900793234974	0.738208765772209	NA	NA
eqtl-a-ENSG00000164330	ebi-a-GCST90018841	Esophageal cancer || id:ebi-a-GCST90018841	ENSG00000164330 || id:eqtl-a-ENSG00000164330	0.00574022993854317	0.042133482948922	0.896947682984495	0.987	1.32375077643972
eqtl-a-ENSG00000170425	ebi-a-GCST90018841	Esophageal cancer || id:ebi-a-GCST90018841	ENSG00000170425 || id:eqtl-a-ENSG00000170425	-0.0244681	0.0306068212041047	0.507899161183301	0.87	1.76025710182166
eqtl-a-ENSG00000170558	ebi-a-GCST90018841	Esophageal cancer || id:ebi-a-GCST90018841	ENSG00000170558 || id:eqtl-a-ENSG00000170558	-0.00424838	0.0195700817359514	0.831511599823827	0.419	16.8358561743136
eqtl-a-ENSG00000174775	ebi-a-GCST90018841	Esophageal cancer || id:ebi-a-GCST90018841	ENSG00000174775 || id:eqtl-a-ENSG00000174775	-0.0313812	0.0361910206532162	0.545238350696648	NA	NA
eqtl-a-ENSG00000174837	ebi-a-GCST90018841	Esophageal cancer || id:ebi-a-GCST90018841	ENSG00000174837 || id:eqtl-a-ENSG00000174837	0.0208768512387153	0.018667225612207	0.306176258095907	0.519	12.443855093794
eqtl-a-ENSG00000183023	ebi-a-GCST90018841	Esophageal cancer || id:ebi-a-GCST90018841	ENSG00000183023 || id:eqtl-a-ENSG00000183023	-0.00269294	0.0257434291463991	0.92009685242179	0.915	3.4637238703702
eqtl-a-ENSG00000183134	ebi-a-GCST90018841	Esophageal cancer || id:ebi-a-GCST90018841	ENSG00000183134 || id:eqtl-a-ENSG00000183134	-0.0278055	0.0460933146741494	0.607645665436359	0.719	2.62877009623538
eqtl-a-ENSG00000186193	ebi-a-GCST90018841	Esophageal cancer || id:ebi-a-GCST90018841	ENSG00000186193 || id:eqtl-a-ENSG00000186193	-0.0468893	0.0386418722867451	0.3488220443295	0.478	9.76776677022034
eqtl-a-ENSG00000186994	ebi-a-GCST90018841	Esophageal cancer || id:ebi-a-GCST90018841	ENSG00000186994 || id:eqtl-a-ENSG00000186994	0.00817270042086043	0.0687747335658196	0.924701742370712	NA	NA
eqtl-a-ENSG00000203747	ebi-a-GCST90018841	Esophageal cancer || id:ebi-a-GCST90018841	ENSG00000203747 || id:eqtl-a-ENSG00000203747	-0.16241	0.385598465963769	0.746218672883165	NA	NA
eqtl-a-ENSG00000204531	ebi-a-GCST90018841	Esophageal cancer || id:ebi-a-GCST90018841	ENSG00000204531 || id:eqtl-a-ENSG00000204531	0.0812268772716603	0.191611451456816	0.7447467417168	NA	NA
eqtl-a-ENSG00000213949	ebi-a-GCST90018841	Esophageal cancer || id:ebi-a-GCST90018841	ENSG00000213949 || id:eqtl-a-ENSG00000213949	0.00263909795721525	0.0215762620255099	0.90854864842003	0.649	7.15993142902768
eqtl-a-ENSG00000259207	ebi-a-GCST90018841	Esophageal cancer || id:ebi-a-GCST90018841	ENSG00000259207 || id:eqtl-a-ENSG00000259207	-0.00563626	0.0166776579225794	0.741760736853011	0.57	13.1506572804923

## Sheet: Table S8
ADORA2B-GSEA
ID	Description	setSize	enrichmentScore	NES	pvalue	p.adjust	qvalue	rank	leading_edge	core_enrichment
KEGG_SPLICEOSOME	KEGG_SPLICEOSOME	126	0.553411	2.24591	1e-10	9.2e-09	6.05263157894737e-09	6602	tags=71%, list=35%, signal=46%	THOC3/PUF60/EIF4A3/PHF5A/HSPA2/PRPF4/PRPF8/EFTUD2/SART1/PRPF40B/HNRNPC/SNW1/NCBP2/TRA2B/SNU13/USP39/WBP11/PRPF19/PLRG1/PCBP1/SNRNP40/HNRNPK/HNRNPM/SF3B6/U2SURP/XAB2/DHX38/SF3B2/SRSF9/SF3A1/SF3B3/ISY1/SF3A2/DHX8/PRPF40A/PPIE/HSPA1A/ZMAT2/ALYREF/AQR/SNRPG/CHERP/HNRNPU/U2AF2/SNRPD2/SRSF1/LSM4/ACIN1/SF3A3/MAGOHB/MAGOH/SNRPB/SNRPA/BCAS2/PPIL1/SF3B4/SNRPE/DDX42/SRSF3/PRPF31/SMNDC1/HNRNPA3/HSPA1B/SNRNP2…
KEGG_CELL_CYCLE	KEGG_CELL_CYCLE	124	0.548229	2.21695	1e-10	9.2e-09	6.05263157894737e-09	5017	tags=61%, list=26%, signal=45%	SFN/YWHAQ/YWHAE/YWHAG/PKMYT1/CCNA1/MCM4/FZR1/CDC45/ORC6/MYC/MCM5/YWHAZ/CDC20/SMAD3/TGFB1/CCNB1/CCNA2/PTTG1/PRKDC/CDC27/CDC23/SKP2/BUB1B/ANAPC7/ORC1/GSK3B/ORC5/MCM2/CHEK2/RBX1/CCND1/TFDP1/MAD2L2/CDK7/E2F4/TTK/MAD2L1/CUL1/ATR/CDKN2D/CHEK1/CDK6/ESPL1/RBL1/SMAD2/PLK1/ANAPC2/CCNB2/MCM7/SKP1/PCNA/CDK1/EP300/STAG1/RAD21/ANAPC11/CDC6/CDC7/RB1/CREBBP/ORC3/ZBTB17/CDK4/ANAPC10/E2F2/CDK2/BUB1/MCM6/CDKN1A/DBF…
KEGG_RNA_DEGRADATION	KEGG_RNA_DEGRADATION	54	0.567839	2.03414	1.22927e-06	2.05624e-05	1.35278794132852e-05	6212	tags=67%, list=33%, signal=45%	ENO1/MPHOSPH6/TENT4A/PATL1/EXOSC4/EXOSC2/PAPOLG/CNOT4/EXOSC6/CNOT9/PARN/C1D/EDC3/CNOT3/EXOSC9/HSPA9/ENO2/EXOSC7/LSM4/EXOSC5/LSM1/CNOT6/DDX6/CNOT1/PNPT1/PAPOLA/XRN1/EXOSC10/LSM5/LSM6/EDC4/MTREX/CNOT8/DIS3/XRN2/CNOT2
KEGG_NUCLEOTIDE_EXCISION_REPAIR	KEGG_NUCLEOTIDE_EXCISION_REPAIR	44	0.57876	2.0076	1.68605e-05	0.000193896	0.000127562977268189	4647	tags=61%, list=24%, signal=46%	RPA1/MNAT1/RFC2/DDB2/RAD23B/GTF2H3/POLE3/RFC4/POLD2/POLE4/RAD23A/CETN2/RBX1/RFC5/CDK7/POLE2/POLD1/ERCC1/PCNA/ERCC4/ERCC6/ERCC3/LIG1/RFC1/DDB1/GTF2H1/POLE
KEGG_PROTEASOME	KEGG_PROTEASOME	44	0.567729	1.96934	3.25388e-05	0.000315112	0.000207310718716465	5232	tags=61%, list=28%, signal=45%	PSMD2/PSMB6/PSMC1/PSMD7/PSMD11/PSMC2/PSMD12/PSME4/PSMD14/PSMB5/PSMA3/PSMB7/PSMD8/PSMC6/PSME3/PSMA6/PSMB2/PSMC3/PSMC5/PSMA4/PSMA7/PSMD1/SEM1/PSMD3/PSMC4/PSMD4/PSMB1
KEGG_UBIQUITIN_MEDIATED_PROTEOLYSIS	KEGG_UBIQUITIN_MEDIATED_PROTEOLYSIS	133	0.465264	1.89614	1.01771e-06	1.87258e-05	1.2319609149952e-05	8316	tags=74%, list=44%, signal=42%	UBE2G1/FZR1/DDB2/KEAP1/UBA6/UBE2L3/UBE2H/CDC20/STUB1/UBE2A/UBE2O/RNF7/CDC27/CDC23/SKP2/KLHL13/UBE2Q2/ANAPC7/UBE2S/PML/PIAS3/UBE2Z/PRPF19/RBX1/SIAH1/ELOC/UBE2E3/UBE4B/HERC2/UBE2D2/CUL1/BTRC/BRCA1/UBE3C/ANAPC2/UBE2J2/UBR5/UBE3A/SKP1/PIAS4/UBE2I/NEDD4/ANAPC11/HERC3/UBE3B/UBE2K/UBA2/UBE2W/ANAPC10/UBE2F/DDB1/SAE1/UBE2L6/CUL2/UBE2D3/PPIL2/ANAPC1/FBXO4/UBE2C/UBE2QL1/UBE2N/CUL4B/ITCH/TRIM37/CUL4A/TRIM32/…
KEGG_OOCYTE_MEIOSIS	KEGG_OOCYTE_MEIOSIS	112	0.4718	1.87736	3.95741e-06	5.60126e-05	3.68503668920437e-05	7524	tags=67%, list=40%, signal=41%	YWHAQ/CALML3/YWHAE/YWHAG/PKMYT1/PPP2R5E/MAPK12/CALML5/YWHAZ/ADCY3/CDC20/IGF1R/CCNB1/PTTG1/CDC27/CDC23/PPP1CB/PRKX/MAP2K1/ANAPC7/MAPK1/RBX1/ADCY7/PPP1CA/MAD2L2/MAD2L1/CUL1/BTRC/ESPL1/PLK1/PPP2CA/ANAPC2/CCNB2/PPP3R1/SKP1/CDK1/CAMK2A/FBXO43/ANAPC11/PPP2R5C/CALM1/PRKACA/ANAPC10/ADCY9/CDK2/BUB1/SLK/ANAPC1/PPP2CB/FBXO5/PPP3CA/PPP2R5B/PPP2R5D/CCNE2/PPP2R5A/CAMK2D/SMC3/PPP3CB/CDC26/FBXW11/CDC25C/ADCY8/CH…
KEGG_STEROID_BIOSYNTHESIS	KEGG_STEROID_BIOSYNTHESIS	17	0.653329	1.86928	0.00108259	0.0065623	0.00431730475602351	4753	tags=53%, list=25%, signal=40%	SQLE/NSDHL/DHCR24/SC5D/DHCR7/LSS/CEL/MSMO1/CYP51A1
KEGG_DNA_REPLICATION	KEGG_DNA_REPLICATION	36	0.541911	1.81579	0.000678483	0.00462374	0.00304193215345533	6890	tags=78%, list=36%, signal=50%	RPA1/MCM4/RFC2/MCM5/POLE3/RFC4/POLD2/POLE4/MCM2/RFC5/POLE2/POLA2/POLD1/MCM7/PCNA/FEN1/PRIM2/LIG1/RFC1/MCM6/POLE/PRIM1/RNASEH2A/RNASEH1/RPA3/RFC3/RPA2/SSBP1
KEGG_BASAL_CELL_CARCINOMA	KEGG_BASAL_CELL_CARCINOMA	55	0.502493	1.80806	0.000173056	0.00138445	0.000910821191255043	2724	tags=42%, list=14%, signal=36%	WNT7B/FZD6/WNT3A/DVL2/DVL3/GLI3/WNT9A/WNT7A/FZD10/TCF7L1/DVL1/FZD7/GSK3B/FZD9/FZD1/GLI2/SMO/WNT10B/WNT3/WNT5A/WNT10A/WNT2B/APC2
KEGG_AMINOACYL_TRNA_BIOSYNTHESIS	KEGG_AMINOACYL_TRNA_BIOSYNTHESIS	41	0.523833	1.79822	0.00056052	0.00396676	0.00260971052704208	6963	tags=73%, list=37%, signal=46%	YARS2/TARS1/DARS1/MTFMT/FARSB/IARS2/KARS1/HARS1/IARS1/SARS1/FARSA/SARS2/LARS1/EARS2/FARS2/WARS1/RARS1/PARS2/MARS1/AARS1/YARS1/EPRS1/TARS3/LARS2/DARS2/GARS1/RARS2/NARS2/WARS2/HARS2
KEGG_BASE_EXCISION_REPAIR	KEGG_BASE_EXCISION_REPAIR	33	0.540463	1.7949	0.00140228	0.00751853	0.00494640018991788	4989	tags=58%, list=26%, signal=43%	POLE3/POLD2/NEIL3/UNG/POLE4/PARP2/POLE2/APEX1/POLD1/PCNA/TDG/FEN1/LIG3/POLB/LIG1/PARP1/XRCC1/POLE/APEX2
KEGG_WNT_SIGNALING_PATHWAY	KEGG_WNT_SIGNALING_PATHWAY	150	0.432309	1.78565	7.55086e-06	9.92399e-05	6.52893981709627e-05	3823	tags=40%, list=20%, signal=32%	WNT7B/FZD6/WNT3A/DVL2/CTNNBIP1/DVL3/CSNK1A1/WNT9A/FOSL1/WNT7A/PPP2R5E/MYC/CSNK2A2/VANGL1/SMAD3/FZD10/RUVBL1/VANGL2/PRKX/TBL1XR1/SENP2/DAAM1/PPARD/TCF7L1/DVL1/FZD7/NKD2/GSK3B/FZD9/FZD1/RBX1/SIAH1/CCND1/WNT10B/PRICKLE1/WNT3/WNT5A/CSNK1E/CUL1/WNT10A/BTRC/CHD8/WNT2B/SMAD2/APC2/PPP2CA/PPP3R1/SKP1/RAC3/EP300/CAMK2A/PORCN/AXIN1/RAC1/CREBBP/NFATC3/PPP2R5C/PLCB3/PRKACA/DKK1
KEGG_RNA_POLYMERASE	KEGG_RNA_POLYMERASE	29	0.532826	1.72932	0.00330842	0.014157	0.00931378929135264	5399	tags=62%, list=28%, signal=45%	POLR2A/POLR3H/POLR2F/POLR2E/POLR2G/POLR1A/POLR3G/POLR3B/POLR1D/POLR2B/POLR2J/POLR2H/POLR2C/POLR2D/POLR1E/POLR3D/POLR3F/POLR1B
KEGG_PYRIMIDINE_METABOLISM	KEGG_PYRIMIDINE_METABOLISM	97	0.44106	1.72908	9.02608e-05	0.000830399	0.000546315408319479	5399	tags=49%, list=28%, signal=36%	POLR2A/POLR3H/DUT/POLE3/TK1/POLD2/POLR2F/RRM1/UPP1/TYMP/POLR2E/POLE4/UMPS/NT5C1B/RRM2/CAD/UCK1/POLE2/POLA2/DTYMK/POLR2G/POLD1/CTPS1/DCTD/NT5M/POLR1A/POLR3G/POLR3B/ENTPD3/RRM2B/PRIM2/POLR1D/NT5C/POLR2B/POLR2J/TYMS/NUDT2/POLR2H/NME4/POLR2C/POLE/POLR2D/PNPT1/POLR1E/UCK2/POLR3D/POLR3F/POLR1B
KEGG_MISMATCH_REPAIR	KEGG_MISMATCH_REPAIR	23	0.555683	1.71916	0.00505072	0.0202029	0.0132913679077851	4718	tags=61%, list=25%, signal=46%	RPA1/RFC2/MSH6/RFC4/POLD2/PMS2/EXO1/RFC5/POLD1/PCNA/LIG1/RFC1/MSH2/MSH3
KEGG_HOMOLOGOUS_RECOMBINATION	KEGG_HOMOLOGOUS_RECOMBINATION	28	0.531918	1.71469	0.00572219	0.0219351	0.0144309564008199	7065	tags=79%, list=37%, signal=49%	RPA1/RAD51B/RAD51/TOP3A/POLD2/EME1/XRCC3/RAD54L/XRCC2/POLD1/RAD54B/RAD50/SEM1/BLM/RAD51C/NBN/BRCA2/MUS81/RPA3/RPA2/SSBP1/RAD52
KEGG_PROGESTERONE_MEDIATED_OOCYTE_MATURATION	KEGG_PROGESTERONE_MEDIATED_OOCYTE_MATURATION	85	0.440737	1.70375	0.000457158	0.00336469	0.00221360926367202	4133	tags=41%, list=22%, signal=32%	PKMYT1/CCNA1/FZR1/MAPK12/ADCY3/GNAI1/GNAI3/IGF1R/CCNB1/CCNA2/CDC27/CDC23/PRKX/MAP2K1/ANAPC7/PIK3CA/MAPK1/AKT2/ADCY7/MAD2L2/AKT1/HSP90AA1/MAD2L1/MAPK11/PLK1/ANAPC2/CCNB2/PIK3CD/CDK1/ANAPC11/PRKACA/ANAPC10/ADCY9/CDK2/BUB1
KEGG_P53_SIGNALING_PATHWAY	KEGG_P53_SIGNALING_PATHWAY	68	0.458343	1.69643	0.00110561	0.0065623	0.00431730475602351	4470	tags=44%, list=23%, signal=34%	PERP/TP53AIP1/SFN/SERPINB5/DDB2/TP73/CCNB1/SESN3/RRM2/CHEK2/PMAIP1/SIAH1/CCND1/STEAP3/ADGRB1/GTSE1/ATR/CHEK1/CDK6/CCNB2/CDK1/RRM2B/RPRM/CDK4/SHISA5/TSC2/CDK2/SERPINE1/CDKN1A/BID
KEGG_BASAL_TRANSCRIPTION_FACTORS	KEGG_BASAL_TRANSCRIPTION_FACTORS	35	0.507602	1.69408	0.00223456	0.0105426	0.00693589401696651	7411	tags=69%, list=39%, signal=42%	GTF2IRD1/GTF2H3/TAF2/GTF2E1/GTF2A1/GTF2I/GTF2F1/TAF12/GTF2F2/TAF4B/TAF6/TAF6L/TAF5L/GTF2H1/STON1/TAF13/GTF2A2/TAF7/TBPL2/TAF9/TAF5/GTF2E2/TBP/TAF9B
KEGG_HEDGEHOG_SIGNALING_PATHWAY	KEGG_HEDGEHOG_SIGNALING_PATHWAY	56	0.459539	1.65757	0.00188136	0.00910974	0.00599325260514385	2662	tags=38%, list=14%, signal=32%	WNT7B/WNT3A/CSNK1A1/GLI3/WNT9A/WNT7A/BMP7/CSNK1G1/CSNK1G2/ZIC2/PRKX/GSK3B/GLI2/SMO/WNT10B/WNT3/WNT5A/CSNK1E/WNT10A/BTRC/WNT2B
KEGG_PANCREATIC_CANCER	KEGG_PANCREATIC_CANCER	70	0.444019	1.6503	0.0010696	0.0065623	0.00431730475602351	3988	tags=43%, list=21%, signal=34%	EGFR/TGFA/RAD51/SMAD3/TGFB1/PLD1/MAP2K1/IKBKG/RALB/EGF/PIK3CA/MAPK1/AKT2/CCND1/AKT1/CDK6/SMAD2/TGFBR1/RALA/PIK3CD/RALBP1/RAC3/RELA/RAC1/RB1/BAD/PGF/CDK4/E2F2/RALGDS
KEGG_SMALL_CELL_LUNG_CANCER	KEGG_SMALL_CELL_LUNG_CANCER	84	0.427914	1.64677	0.00148933	0.00761214	0.00500798581677913	4314	tags=39%, list=23%, signal=31%	RXRA/LAMB3/LAMC2/COL4A6/MYC/CKS1B/ITGA6/ITGA3/SKP2/IKBKG/PIK3CA/ITGA2/PIAS3/LAMA5/AKT2/CCND1/LAMA3/AKT1/TRAF3/CDK6/PTK2/ITGA2B/PIK3CD/LAMA1/PIAS4/RELA/RB1/MAX/CDK4/E2F2/ITGAV/CDK2/NFKBIA
KEGG_GLYCOLYSIS_GLUCONEOGENESIS	KEGG_GLYCOLYSIS_GLUCONEOGENESIS	60	0.445259	1.62567	0.00283738	0.0124755	0.00820753377738453	3980	tags=43%, list=21%, signal=34%	PKM/ENO1/GAPDH/PGAM1/TPI1/ALDH3A2/BPGM/GPI/ALDOA/HK1/ALDH3B2/PGM2/ADH7/PGK1/LDHA/ALDH3A1/ALDOC/PGAM4/PFKP/HK2/ADH5/PFKM/DLD/ENO2/PFKL/LDHB
KEGG_MELANOGENESIS	KEGG_MELANOGENESIS	101	0.406496	1.60531	0.00243019	0.0111789	0.00735453664418052	3958	tags=39%, list=21%, signal=31%	WNT7B/FZD6/WNT3A/DVL2/CALML3/HRAS/DVL3/WNT9A/WNT7A/CALML5/ADCY3/FZD10/GNAI1/GNAI3/PRKX/MAP2K1/TCF7L1/DVL1/FZD7/MAPK1/GSK3B/FZD9/FZD1/ADCY7/WNT10B/WNT3/WNT5A/WNT10A/WNT2B/MAP2K2/EP300/CAMK2A/POMC/CREBBP/PLCB3/CALM1/PRKACA/CREB1/ADCY9
KEGG_LYSINE_DEGRADATION	KEGG_LYSINE_DEGRADATION	44	0.45421	1.57556	0.00911369	0.0328808	0.0216320823632083	5550	tags=48%, list=29%, signal=34%	ALDH3A2/KMT5A/DLST/SETD1A/EHMT1/EHHADH/PLOD2/AASDH/AASDHPPT/PLOD1/ACAT2/SETD7/NSD1/BBOX1/HADHA/SETD1B/NSD3/NSD2/OGDH/GCDH/SUV39H2
KEGG_PATHWAYS_IN_CANCER	KEGG_PATHWAYS_IN_CANCER	325	0.36208	1.57142	9.15545e-06	0.000112307	7.38860559881005e-05	4470	tags=35%, list=23%, signal=27%	SLC2A1/WNT7B/FZD6/RXRA/WNT3A/EGFR/DVL2/HRAS/GSTP1/DVL3/CRKL/TGFA/CCNA1/GLI3/WNT9A/LAMB3/FGFR3/LAMC2/COL4A6/WNT7A/MYC/CRK/FADD/JUP/MSH6/CKS1B/RAD51/BCR/FGF11/SMAD3/FZD10/ITGA6/TGFB1/IGF1R/ITGA3/SKP2/PLD1/MAP2K1/IKBKG/RALB/EGF/PIK3CA/PPARD/TCF7L1/ITGA2/DVL1/PML/FZD7/MAPK1/PIAS3/NKX3-1/GSK3B/FZD9/BIRC5/LAMA5/AKT2/FZD1/GLI2/RBX1/ELOC/CCND1/SMO/FGF1/WNT10B/LAMA3/AKT1/WNT3/WNT5A/TRAF3/HSP90AA1/TFG/HIF1…
KEGG_NEUROTROPHIN_SIGNALING_PATHWAY	KEGG_NEUROTROPHIN_SIGNALING_PATHWAY	126	0.386096	1.56689	0.00143015	0.00751853	0.00494640018991788	7338	tags=55%, list=39%, signal=34%	YWHAQ/NTF4/CALML3/HRAS/YWHAE/YWHAG/MAPK7/CRKL/MAPK12/CRK/CALML5/NTRK2/TP73/RPS6KA4/YWHAZ/SHC1/MAP2K1/NGFR/PIK3CA/MAPK1/GSK3B/AKT2/KIDINS220/AKT1/MAP2K7/MAPK11/PIK3CD/PRDM4/MAP2K2/BEX3/RELA/CAMK2A/IRAK1/RAC1/IRS1/BAD/CALM1/SOS2/MAP2K5/NFKBIA/NGF/PTPN11/GRB2/ABL1/PDPK1/BDNF/MAPK10/RPS6KA5/ARHGDIA/NFKB1/PSEN1/CAMK2D/SOS1/PLCG1/CDC42/IRS4/RAPGEF1/MAPKAPK2/FRS2/NRAS/YWHAH/CAMK2B/MAPK14/PIK3R2/MAPK13/C…
KEGG_ERBB_SIGNALING_PATHWAY	KEGG_ERBB_SIGNALING_PATHWAY	87	0.403222	1.56239	0.00415366	0.0169839	0.0111735870307525	6204	tags=53%, list=33%, signal=36%	PAK6/EGFR/HRAS/MAP2K4/CRKL/TGFA/PAK2/MYC/CRK/NRG1/NCK1/SHC1/MAP2K1/EGF/PIK3CA/MAPK1/GSK3B/AKT2/EIF4EBP1/AKT1/MAP2K7/PTK2/PIK3CD/MAP2K2/PAK4/CAMK2A/BAD/SOS2/RPS6KB2/EREG/CDKN1A/PAK1/GRB2/ABL2/ABL1/NCK2/AREG/RPS6KB1/MAPK10/PAK5/CAMK2D/SOS1/PLCG1/NRG4/MTOR/HBEGF
KEGG_RENAL_CELL_CARCINOMA	KEGG_RENAL_CELL_CARCINOMA	70	0.417025	1.54997	0.00393764	0.0164665	0.0108332266348024	7268	tags=61%, list=38%, signal=38%	SLC2A1/PAK6/HRAS/CRKL/TGFA/PAK2/CRK/TGFB1/MAP2K1/PIK3CA/MAPK1/AKT2/RBX1/ELOC/AKT1/HIF1A/PIK3CD/FH/MAP2K2/PAK4/EP300/RAC1/CREBBP/PGF/SOS2/EGLN1/PAK1/CUL2/PTPN11/GRB2/VEGFB/PAK5/SOS1/ELOB/CDC42/RAPGEF1/TGFB3/NRAS/EGLN3/PIK3R2/MET/TGFB2/JUN
KEGG_ADHERENS_JUNCTION	KEGG_ADHERENS_JUNCTION	73	0.401849	1.50843	0.00942482	0.0333494	0.02194038108829	4109	tags=40%, list=22%, signal=31%	NECTIN1/BAIAP2/SNAI2/EGFR/WASF2/NECTIN4/ACTN1/CSNK2A2/PTPRF/SMAD3/IGF1R/TCF7L1/PTPN1/MAPK1/YES1/IQGAP1/SMAD2/TGFBR1/WASF1/RAC3/VCL/EP300/PARD3/ACTB/RAC1/CREBBP/FER/ACTG1/CTNNA1
KEGG_COLORECTAL_CANCER	KEGG_COLORECTAL_CANCER	62	0.41188	1.50772	0.0111557	0.0387294	0.0254798371673215	4180	tags=37%, list=22%, signal=29%	MYC/MSH6/SMAD3/TGFB1/MAP2K1/PIK3CA/TCF7L1/MAPK1/GSK3B/BIRC5/AKT2/CCND1/AKT1/SMAD2/TGFBR1/APC2/PIK3CD/RAC3/AXIN1/RAC1/BAD/RALGDS/MSH2
KEGG_REGULATION_OF_ACTIN_CYTOSKELETON	KEGG_REGULATION_OF_ACTIN_CYTOSKELETON	211	0.349745	1.48297	0.00131349	0.00732369	0.00481821949054101	4486	tags=34%, list=24%, signal=26%	PAK6/ARHGEF4/BAIAP2/EGFR/HRAS/LIMK1/WASF2/CRKL/ITGB4/PAK2/FGFR3/ACTN1/CRK/MYH9/ARPC2/PFN3/FGF11/PFN2/ITGA6/LIMK2/TIAM1/MSN/ITGA3/GIT1/PPP1CB/NCKAP1/CYFIP1/MAP2K1/BDKRB1/ENAH/GNA12/EGF/PIK3CA/SSH1/ITGB8/ITGA2/MAPK1/IQGAP1/PPP1CA/FGF1/ITGB5/RRAS2/ARHGAP35/MYH10/VAV3/GNG12/PTK2/PFN1/APC2/ITGB6/ITGA2B/FGD1/SSH3/PIK3CD/MAP2K2/WASF1/RAC3/PAK4/VCL/ACTB/RAC1/SOS2/ACTG1/ITGAV/FGF19/ARPC5L/RDX/FGF5/DIAPH3/…
KEGG_INSULIN_SIGNALING_PATHWAY	KEGG_INSULIN_SIGNALING_PATHWAY	136	0.352874	1.44107	0.00720977	0.026532	0.0174552352955818	4183	tags=33%, list=22%, signal=26%	SREBF1/CALML3/HRAS/CRKL/HK1/ACACA/CRK/CALML5/GYS1/PTPRF/PYGL/MKNK1/SHC1/PPP1CB/PRKX/MAP2K1/MKNK2/PIK3CA/PTPN1/MAPK1/GSK3B/FASN/AKT2/PPP1CA/HK2/EIF4EBP1/AKT1/FLOT2/INPP5K/PPP1R3D/RPTOR/RHEB/PHKA1/EIF4E/PIK3CD/MAP2K2/IRS1/BAD/CALM1/PRKACA/SOS2/TSC2/EXOC7/RPS6KB2/PHKB
KEGG_ARACHIDONIC_ACID_METABOLISM	KEGG_ARACHIDONIC_ACID_METABOLISM	58	-0.345626	-1.61236	0.0060795	0.0228291	0.0150191635838168	3385	tags=40%, list=18%, signal=33%	PLA2G2E/CYP2U1/CYP2C18/EPHX2/CYP4F2/PTGIS/GGT1/GGT5/CYP2J2/ALOX5/PLA2G2D/TBXAS1/CYP2C19/CYP2E1/PTGDS/PLA2G12B/CYP2C8/PLA2G2C/PLA2G1B/CYP2C9/PLA2G2A/CYP2B6/PLA2G10
KEGG_METABOLISM_OF_XENOBIOTICS_BY_CYTOCHROME_P450	KEGG_METABOLISM_OF_XENOBIOTICS_BY_CYTOCHROME_P450	68	-0.337597	-1.61246	0.00170662	0.00848696	0.00558352569689688	3217	tags=40%, list=17%, signal=33%	CYP2C18/CYP3A43/UGT2B11/ADH4/UGT2B4/GSTM5/AKR1C4/UGT2B17/GSTO2/UGT2B10/CYP3A7/ADH6/CYP2C19/MGST3/CYP2E1/CYP2C8/ADH1C/GSTA2/CYP3A4/CYP2C9/ALDH3B1/ADH1B/UGT2A3/CYP3A5/CYP2B6/UGT2B15/UGT2B7
KEGG_PPAR_SIGNALING_PATHWAY	KEGG_PPAR_SIGNALING_PATHWAY	69	-0.341715	-1.65689	0.00119683	0.00688177	0.00452747858624571	3376	tags=39%, list=18%, signal=32%	LPL/ADIPOQ/ACOX1/ACAA1/SORBS1/SCP2/ACOX2/ILK/ACSL6/APOA5/FABP3/APOA2/PLIN1/SLC27A2/FABP2/CYP8B1/PCK1/APOC3/CYP27A1/FABP1/NR1H3/GK/APOA1/ACSL5/HMGCS2/AQP7/PPARG
KEGG_CYTOKINE_CYTOKINE_RECEPTOR_INTERACTION	KEGG_CYTOKINE_CYTOKINE_RECEPTOR_INTERACTION	261	-0.300519	-1.76418	4.84439e-09	2.97123e-07	1.95475365896009e-07	2723	tags=27%, list=14%, signal=23%	KIT/TNFSF14/FLT1/CXCR6/IL12RB1/IL10RA/CCL20/IL5RA/CCL19/IL18R1/IL18RAP/EPOR/IL21/PRLR/IL23R/CD27/TNFSF12/TGFBR2/CCL28/IL4/AMHR2/IL13/FLT4/AMH/PRL/CSF2RA/CXCR4/TNFRSF17/TNFSF13/CRLF2/CXCL12/TNFSF11/IL12B/TNFRSF13B/CSF2RB/CSF3R/TNFSF8/ACVRL1/FLT3/KDR/CXCR5/CD40LG/PDGFRA/CXCR3/LTB/TNFRSF10C/CXCL16/CCR10/CCR4/CCR9/CCL25/CCR2/CCL23/CCR7/CXCL2/TNFRSF11A/CXCL3/IL3RA/HGF/TNFRSF1B/TNFSF15/TNFRSF11B/CCL16/…
KEGG_PRIMARY_IMMUNODEFICIENCY	KEGG_PRIMARY_IMMUNODEFICIENCY	35	-0.426949	-1.81454	0.00284766	0.0124755	0.00820753377738453	3704	tags=51%, list=19%, signal=41%	CD8B/CD4/PTPRC/CD3E/BTK/CD3D/ZAP70/CIITA/CD79A/LCK/CD19/BLNK/TNFRSF13B/JAK3/CD40LG/IGLL1/AIRE/IL2RG
KEGG_RETINOL_METABOLISM	KEGG_RETINOL_METABOLISM	64	-0.381666	-1.82575	0.00012024	0.00105353	0.000693112262789156	3245	tags=42%, list=17%, signal=35%	CYP2A6/CYP2C18/CYP3A43/UGT2B11/CYP2A7/ADH4/UGT2B4/RDH8/UGT2B17/UGT2B10/BCO1/CYP3A7/ADH6/CYP2C19/ALDH1A1/CYP2C8/ADH1C/CYP3A4/DGAT2/RDH5/CYP2C9/ADH1B/UGT2A3/CYP3A5/CYP2B6/UGT2B15/UGT2B7
KEGG_HEMATOPOIETIC_CELL_LINEAGE	KEGG_HEMATOPOIETIC_CELL_LINEAGE	84	-0.358978	-1.83778	0.000155739	0.00130255	0.000856938797630229	3787	tags=45%, list=20%, signal=36%	CD3G/CD8B/IL5/FLT3LG/ITGA1/CD4/CD3E/IL7/CD3D/CD2/KIT/HLA-DRB5/IL5RA/EPOR/CD7/HLA-DRA/ITGB3/CD37/THPO/IL4/HLA-DRB1/GP9/CD55/CSF2RA/CD19/GP5/CSF3R/ANPEP/FLT3/FCER2/CD1D/CR1/CD22/MS4A1/CR2/CD5/IL3RA/CD34
KEGG_PRIMARY_BILE_ACID_BIOSYNTHESIS	KEGG_PRIMARY_BILE_ACID_BIOSYNTHESIS	16	-0.554573	-1.86837	0.00530878	0.0207833	0.0136732313527371	4974	tags=69%, list=26%, signal=51%	AMACR/SLC27A5/CYP7A1/AKR1D1/SCP2/AKR1C4/ACOX2/HSD3B7/BAAT/CYP8B1/CYP27A1
KEGG_GRAFT_VERSUS_HOST_DISEASE	KEGG_GRAFT_VERSUS_HOST_DISEASE	37	-0.451395	-1.92649	0.0010387	0.0065623	0.00431730475602351	4743	tags=51%, list=25%, signal=39%	HLA-DQA1/HLA-G/KIR3DL1/HLA-B/HLA-E/HLA-C/HLA-F/IL2/HLA-A/HLA-DQB1/HLA-DRB5/HLA-DOA/CD28/HLA-DPB1/HLA-DRA/HLA-DRB1/HLA-DPA1/HLA-DMB/HLA-DMA
KEGG_DRUG_METABOLISM_CYTOCHROME_P450	KEGG_DRUG_METABOLISM_CYTOCHROME_P450	70	-0.396693	-1.93653	3.0143e-05	0.000308129	0.000202716389530603	3245	tags=44%, list=17%, signal=37%	CYP2A6/CYP2C18/CYP3A43/UGT2B11/CYP2A7/ADH4/UGT2B4/GSTM5/UGT2B17/GSTO2/AOX1/UGT2B10/CYP3A7/ADH6/CYP2C19/MGST3/FMO3/CYP2E1/CYP2C8/ADH1C/GSTA2/CYP3A4/CYP2C9/ALDH3B1/ADH1B/UGT2A3/CYP3A5/CYP2B6/UGT2B15/UGT2B7/FMO5
KEGG_CELL_ADHESION_MOLECULES_CAMS	KEGG_CELL_ADHESION_MOLECULES_CAMS	130	-0.352792	-1.95363	6.5048e-07	1.4961e-05	9.84279533309068e-06	3603	tags=42%, list=19%, signal=35%	MADCAM1/HLA-F/SPN/MAG/CD4/PTPRC/JAM3/CD2/CD226/CLDN7/HLA-A/SELE/PTPRM/HLA-DQB1/CD6/ITGAL/ITGA9/CLDN14/HLA-DRB5/HLA-DOA/CD28/HLA-DPB1/HLA-DRA/JAM2/SELPLG/NEGR1/CLDN6/HLA-DRB1/NLGN3/CLDN11/NECTIN2/HLA-DPA1/HLA-DMB/CLDN15/CLDN9/CLDN4/ITGA8/CD40LG/ICAM3/NECTIN3/CD22/CLDN5/HLA-DMA/CLDN2/CD34/SELL/SELP/ESAM/PECAM1/CDH5/OCLN/ICAM2/CLDN23/CLDN3/CLDN18
KEGG_LINOLEIC_ACID_METABOLISM	KEGG_LINOLEIC_ACID_METABOLISM	29	-0.508688	-2.07351	0.000355394	0.00272469	0.00179255620101399	1571	tags=59%, list=8%, signal=54%	PLA2G2E/CYP2C18/CYP3A43/CYP2J2/CYP3A7/PLA2G2D/CYP2C19/CYP2E1/PLA2G12B/CYP2C8/CYP3A4/PLA2G2C/PLA2G1B/CYP2C9/PLA2G2A/CYP3A5/PLA2G10
KEGG_ASTHMA	KEGG_ASTHMA	28	-0.584939	-2.34018	2.41281e-05	0.000261151	0.000171809907771758	4878	tags=68%, list=26%, signal=51%	RNASE3/CCL11/HLA-DQA1/IL3/IL5/HLA-DQB1/HLA-DRB5/HLA-DOA/HLA-DPB1/PRG2/HLA-DRA/MS4A2/IL4/IL13/HLA-DRB1/HLA-DPA1/HLA-DMB/CD40LG/HLA-DMA
KEGG_TYPE_I_DIABETES_MELLITUS	KEGG_TYPE_I_DIABETES_MELLITUS	41	-0.544643	-2.34105	1.91544e-06	2.937e-05	1.93223861679873e-05	4743	tags=61%, list=25%, signal=46%	HLA-DQA1/HLA-G/HLA-B/HLA-E/HLA-C/LTA/IL12A/HLA-F/IL2/HLA-A/HLA-DQB1/HLA-DRB5/HLA-DOA/CD28/HLA-DPB1/GAD2/HLA-DRA/HLA-DRB1/GAD1/IL12B/HLA-DPA1/HLA-DMB/HLA-DMA/PTPRN2/ICA1
KEGG_AUTOIMMUNE_THYROID_DISEASE	KEGG_AUTOIMMUNE_THYROID_DISEASE	50	-0.524858	-2.37846	5.64406e-07	1.48358e-05	9.7604024695959e-06	5464	tags=64%, list=29%, signal=46%	HLA-DOB/IFNA6/CTLA4/FASLG/TPO/IFNA2/TSHB/HLA-DQA1/HLA-G/IFNA21/HLA-B/HLA-E/IFNA5/HLA-C/HLA-F/IL5/IL2/HLA-A/HLA-DQB1/HLA-DRB5/HLA-DOA/CD28/HLA-DPB1/HLA-DRA/IL4/HLA-DRB1/CGA/TSHR/HLA-DPA1/HLA-DMB/CD40LG/HLA-DMA
KEGG_COMPLEMENT_AND_COAGULATION_CASCADES	KEGG_COMPLEMENT_AND_COAGULATION_CASCADES	69	-0.509031	-2.46816	1.03881e-08	4.77851e-07	3.14375856733879e-07	1799	tags=42%, list=9%, signal=38%	FGB/PROS1/KNG1/CD55/C2/F2/C3/PROC/FGA/SERPIND1/C7/VWF/CR1/F7/CFB/F11/A2M/CFI/CR2/TFPI/F10/SERPINA5/KLKB1/C4BPA/C8A/C6/F5/SERPINA1/C4BPB
KEGG_ALLOGRAFT_REJECTION	KEGG_ALLOGRAFT_REJECTION	35	-0.596998	-2.53725	8.045e-07	1.64476e-05	1.08207603956514e-05	4743	tags=66%, list=25%, signal=49%	HLA-DQA1/HLA-G/HLA-B/HLA-E/HLA-C/IL12A/HLA-F/IL5/IL2/HLA-A/HLA-DQB1/HLA-DRB5/HLA-DOA/CD28/HLA-DPB1/HLA-DRA/IL4/HLA-DRB1/IL12B/HLA-DPA1/HLA-DMB/CD40LG/HLA-DMA
KEGG_INTESTINAL_IMMUNE_NETWORK_FOR_IGA_PRODUCTION	KEGG_INTESTINAL_IMMUNE_NETWORK_FOR_IGA_PRODUCTION	45	-0.586761	-2.61313	6.77795e-08	2.49429e-06	1.64097751296284e-06	3885	tags=60%, list=20%, signal=48%	MAP3K14/MADCAM1/IL5/IL15RA/IL2/HLA-DQB1/HLA-DRB5/HLA-DOA/CD28/HLA-DPB1/HLA-DRA/CCL28/IL4/HLA-DRB1/CXCR4/TNFRSF17/TNFSF13/CXCL12/TNFRSF13B/HLA-DPA1/HLA-DMB/CD40LG/CCR10/CCR9/CCL25/HLA-DMA/PIGR
KEGG_MATURITY_ONSET_DIABETES_OF_THE_YOUNG	KEGG_MATURITY_ONSET_DIABETES_OF_THE_YOUNG	25	-0.710836	-2.77897	1.20277e-07	3.68851e-06	2.42665070443985e-06	1376	tags=56%, list=7%, signal=52%	SLC2A2/PAX4/HHEX/BHLHA15/MNX1/NEUROG3/FOXA2/HNF4G/NR5A2/HNF4A/PDX1/HNF1B/FOXA3/HNF1A
SAPCD2-GSEA
ID	Description	setSize	enrichmentScore	NES	pvalue	p.adjust	qvalue	rank	leading_edge	core_enrichment
KEGG_DNA_REPLICATION	KEGG_DNA_REPLICATION	36	0.754437091800071	2.05596	1e-10	4e-09	2.89473684210526e-09	2496	tags=78%, list=13%, signal=68%	POLE3/RFC5/FEN1/MCM4/RFC3/DNA2/PCNA/MCM6/POLE2/MCM2/RPA1/POLD2/PRIM1/RFC4/POLE/MCM3/MCM7/PRIM2/LIG1/POLD1/POLA2/RFC2/MCM5/POLA1/SSBP1/RPA3/RPA2/POLD3
KEGG_MISMATCH_REPAIR	KEGG_MISMATCH_REPAIR	23	0.767189311653408	1.97994	2.20541176945123e-07	3.41622e-06	2.47226109759226e-06	2594	tags=78%, list=14%, signal=68%	RFC5/EXO1/RFC3/PCNA/MSH2/RPA1/POLD2/RFC4/MSH6/LIG1/POLD1/RFC2/SSBP1/PMS2/RPA3/RPA2/POLD3/MLH1
KEGG_ONE_CARBON_POOL_BY_FOLATE	KEGG_ONE_CARBON_POOL_BY_FOLATE	17	0.793390147305253	1.96398	2.05845192478143e-06	2.35252e-05	1.70247903553352e-05	3045	tags=71%, list=16%, signal=59%	MTFMT/DHFR/MTHFD1/MTHFD2/GART/SHMT2/SHMT1/TYMS/ATIC/MTR/MTHFD1L/MTHFS
KEGG_CELL_CYCLE	KEGG_CELL_CYCLE	124	0.661267238318249	1.9615	1e-10	4e-09	2.89473684210526e-09	3491	tags=62%, list=18%, signal=51%	BUB1B/CDK1/TTK/E2F1/BUB1/CDC45/CDC26/ANAPC2/ORC1/CCNA2/CDC25A/CCNB1/MAD2L1/ORC6/CCNB2/MCM4/PLK1/CDC6/PCNA/CDC25C/CHEK2/CDC20/BUB3/MCM6/CHEK1/CDK4/MCM2/RAD21/MCM3/TFDP1/E2F2/PRKDC/MCM7/RBL1/CDK2/PKMYT1/ANAPC1/PTTG1/ESPL1/CCNE2/E2F4/ANAPC5/MCM5/HDAC1/CDC25B/HDAC2/ANAPC7/ORC3/YWHAE/SKP2/CDC23/CDC7/ORC5/ANAPC11/ORC4/CUL1/SMC3/ORC2/YWHAG/SMC1A/ABL1/FZR1/DBF4/YWHAQ/CDKN1B/CDC27/STAG2/ATR/E2F3/CCNE1/TFD…
KEGG_HOMOLOGOUS_RECOMBINATION	KEGG_HOMOLOGOUS_RECOMBINATION	28	0.736731405627334	1.95509	2.34864804271265e-07	3.41622e-06	2.47226109759226e-06	2850	tags=75%, list=15%, signal=64%	RAD51/BLM/XRCC2/BRCA2/EME1/RAD54L/RAD54B/RPA1/POLD2/TOP3A/RAD51D/XRCC3/POLD1/MRE11/RAD51C/SSBP1/RPA3/RPA2/POLD3/NBN/RAD50
KEGG_SPLICEOSOME	KEGG_SPLICEOSOME	126	0.628975414173617	1.86716	1e-10	4e-09	2.89473684210526e-09	5180	tags=79%, list=27%, signal=58%	PRPF4/USP39/NCBP1/SRSF9/SNRPG/PRPF19/ALYREF/HNRNPC/RBM17/HNRNPM/SNRPD1/HNRNPU/LSM4/SRSF3/THOC3/SNRPE/HNRNPK/SNRPA/EFTUD2/PUF60/LSM5/RBMX/PPIL1/SRSF1/SF3B6/EIF4A3/SNRPB/CHERP/HNRNPA1/SNRNP40/SRSF7/SNRPA1/TRA2B/SNRNP200/DDX42/PHF5A/SNRPC/AQR/PRPF8/NCBP2/DHX8/HNRNPA3/WBP11/SNRPD3/PRPF40A/MAGOH/SF3B3/U2AF2/DDX23/SF3B2/PRPF18/LSM2/MAGOHB/SF3A3/SNW1/SNRPF/CDC40/SNRPD2/ISY1/ACIN1/SRSF10/LSM3/DDX46/DHX16…
KEGG_BASE_EXCISION_REPAIR	KEGG_BASE_EXCISION_REPAIR	33	0.683043271575188	1.85112	2.90383741761843e-06	3.09743e-05	2.24155870833703e-05	3921	tags=76%, list=21%, signal=60%	POLE3/FEN1/UNG/PCNA/PARP1/APEX1/POLE2/POLD2/POLE/PARP2/HMGB1/LIG1/POLD1/NEIL3/XRCC1/LIG3/NTHL1/SMUG1/POLD3/APEX2/TDG/OGG1/POLE4/POLL/MBD4
KEGG_CITRATE_CYCLE_TCA_CYCLE	KEGG_CITRATE_CYCLE_TCA_CYCLE	30	0.680502377352201	1.81767	1.20722836569826e-05	9.65783e-05	6.98921685404254e-05	3433	tags=70%, list=18%, signal=57%	FH/MDH2/MDH1/IDH3A/IDH1/ACLY/CS/SDHB/SDHC/DLD/PCK2/IDH3B/DLAT/SUCLG1/DLST/PDHA1/ACO2/PDHB/OGDH/PC/IDH2
KEGG_PROTEASOME	KEGG_PROTEASOME	44	0.650156582378171	1.81519	7.21619851390883e-07	9.6216e-06	6.96299856605238e-06	3875	tags=68%, list=20%, signal=54%	PSMA4/PSMB7/PSMA7/PSMA3/PSMD14/PSME3/PSMD11/PSMB5/PSMD1/PSMC1/PSMD4/PSMD3/PSMD2/PSMD7/PSMB4/PSMC4/PSMB3/PSMD12/PSME4/PSMC5/PSMC3/PSMC2/PSMF1/PSMB6/PSMB2/PSMA5/PSMD8/PSMD6/PSMB1/PSMC6
KEGG_RNA_DEGRADATION	KEGG_RNA_DEGRADATION	54	0.638529009172616	1.80966	1.61400786341489e-07	3.22802e-06	2.33606401283734e-06	5366	tags=81%, list=28%, signal=59%	EXOSC2/EXOSC7/CNOT9/HSPA9/LSM4/PNPT1/LSM5/PAPOLA/HSPD1/EDC3/EXOSC8/EXOSC3/PATL1/EXOSC4/LSM2/CNOT10/CNOT4/EXOSC5/C1D/XRN2/LSM3/EDC4/MTREX/LSM7/EXOSC1/EXOSC10/EXOSC9/PAPOLG/CNOT6/ZCCHC7/CNOT8/TENT4A/DCP1A/CNOT7/EXOSC6/LSM1/CNOT3/CNOT1/ENO3/MPHOSPH6/PARN/DCPS/DDX6/ENO1
KEGG_AMINOACYL_TRNA_BIOSYNTHESIS	KEGG_AMINOACYL_TRNA_BIOSYNTHESIS	41	0.652705557269405	1.80873	8.51422925956357e-07	1.04791e-05	7.58352403685824e-06	5518	tags=85%, list=29%, signal=61%	MTFMT/IARS1/DARS2/LARS2/PARS2/FARSB/IARS2/NARS2/EPRS1/LARS1/AARS1/MARS1/MARS2/YARS1/RARS2/TARS2/FARSA/TARS1/YARS2/GARS1/EARS2/WARS2/KARS1/QARS1/VARS1/SARS2/NARS1/RARS1/CARS2/SARS1/FARS2/HARS2/HARS1/CARS1/DARS1
KEGG_NUCLEOTIDE_EXCISION_REPAIR	KEGG_NUCLEOTIDE_EXCISION_REPAIR	44	0.632262463376097	1.76523	4.26419547470048e-06	3.75478e-05	2.71727261449758e-05	3330	tags=61%, list=18%, signal=51%	POLE3/RFC5/RAD23B/RFC3/PCNA/POLE2/GTF2H3/RPA1/POLD2/RFC4/POLE/LIG1/POLD1/RFC2/ERCC3/RAD23A/DDB1/MNAT1/CUL4A/XPA/ERCC2/RPA3/RPA2/POLD3/CETN2/GTF2H1/DDB2
KEGG_RNA_POLYMERASE	KEGG_RNA_POLYMERASE	29	0.651488913603434	1.73904	0.000127748649034292	0.000817591	0.000591677953421983	5151	tags=76%, list=27%, signal=55%	POLR1A/POLR2D/POLR2H/POLR1B/POLR2E/POLR2F/POLR2B/POLR2G/POLR3K/POLR3A/POLR2C/POLR1E/POLR3F/POLR3H/POLR2K/POLR1D/POLR3C/POLR3D/POLR2A/POLR2J/POLR1C/POLR3B
KEGG_VALINE_LEUCINE_AND_ISOLEUCINE_BIOSYNTHESIS	KEGG_VALINE_LEUCINE_AND_ISOLEUCINE_BIOSYNTHESIS	11	0.756431061195109	1.72446	0.000804123181505704	0.00454072	0.00328605056805379	3439	tags=73%, list=18%, signal=60%	IARS1/LARS2/IARS2/LARS1/PDHA1/BCAT2/PDHB/VARS1
KEGG_PROTEIN_EXPORT	KEGG_PROTEIN_EXPORT	23	0.655922127827992	1.69278	0.000340585314696679	0.00201828	0.00146059979012221	4460	tags=65%, list=23%, signal=50%	SRP9/SEC11A/OXA1L/SRP14/SRP54/HSPA5/SRPRB/IMMP1L/SRP72/SEC61B/SRP68/SPCS2/SEC61A2/SPCS1/SEC61A1
KEGG_BASAL_TRANSCRIPTION_FACTORS	KEGG_BASAL_TRANSCRIPTION_FACTORS	35	0.620108926561938	1.68872	0.000104154162549045	0.000694361	0.0005024981526489	4367	tags=63%, list=23%, signal=49%	TAF5L/GTF2H3/TAF5/TAF2/TAF4/TAF6L/GTF2I/GTF2A2/TBPL1/GTF2E1/GTF2F1/GTF2IRD1/TAF6/TAF9/TAF1/GTF2F2/GTF2H1/TAF11/TBP/GTF2A1/TAF7/GTF2E2
KEGG_PYRIMIDINE_METABOLISM	KEGG_PYRIMIDINE_METABOLISM	97	0.576797719579775	1.68617	1.70037449856381e-08	4.53433e-07	3.28142447091261e-07	4278	tags=57%, list=22%, signal=44%	POLE3/DTYMK/POLE2/RRM2/POLR1A/RRM1/POLD2/PRIM1/POLE/PNPT1/POLR2D/UCK1/CAD/DUT/TYMS/UCK2/TXNRD1/PRIM2/POLR2H/POLD1/POLR1B/POLA2/UMPS/POLR2E/TK1/POLR2F/DHODH/NUDT2/POLA1/POLR2B/POLR2G/POLR3K/DCK/ITPA/POLR3A/POLR2C/POLR1E/NME6/POLR3F/POLD3/NME2/NT5C/TXNRD2/POLR3H/POLR2K/POLR1D/UCKL1/POLR3C/CTPS1/POLE4/CTPS2/ENTPD6/DCTD/NT5M/POLR3D
KEGG_GLYOXYLATE_AND_DICARBOXYLATE_METABOLISM	KEGG_GLYOXYLATE_AND_DICARBOXYLATE_METABOLISM	15	0.692811016754631	1.67809	0.00107177927084154	0.00571616	0.0041366919225463	3474	tags=67%, list=18%, signal=55%	MDH2/MDH1/MTHFD1/MTHFD2/CS/PGP/GRHPR/ACO2/MTHFD1L/AFMID
KEGG_PYRUVATE_METABOLISM	KEGG_PYRUVATE_METABOLISM	40	0.604686378538674	1.67241	9.03126644775811e-05	0.000656819	0.0004753298130399	4970	tags=55%, list=26%, signal=41%	MDH2/MDH1/DLD/PCK2/ME1/DLAT/ACACA/PDHA1/ALDH3A2/GRHPR/GLO1/PDHB/ACAT2/PC/ACYP1/PKM/ALDH1B1/AKR1B1/HAGH/ACAT1/ME2/ACSS1
KEGG_LYSINE_DEGRADATION	KEGG_LYSINE_DEGRADATION	44	0.590217249713892	1.64784	0.000144404938212965	0.000888646	0.000643098915118469	5692	tags=73%, list=30%, signal=51%	EHMT1/SUV39H2/NSD2/EHMT2/SUV39H1/KMT5A/HADHA/DLST/ALDH3A2/SETD1A/ECHS1/AASDH/DOT1L/OGDH/NSD1/SETDB1/ACAT2/ALDH1B1/EHHADH/GCDH/SETD2/TMLHE/KMT5C/NSD3/HADH/ASH1L/ACAT1/AADAT/SETD1B/AASDHPPT/PLOD3/SETD7
KEGG_PARKINSONS_DISEASE	KEGG_PARKINSONS_DISEASE	113	0.547085355243636	1.61487	2.03393138649879e-07	3.41622e-06	2.47226109759226e-06	6410	tags=68%, list=34%, signal=45%	NDUFA8/SLC25A5/UQCRC1/ATP5F1B/CYC1/ATP5F1C/COX7A2L/NDUFS2/SDHB/SDHC/COX5A/NDUFB5/HTRA2/CYCS/ATP5MC3/NDUFS3/VDAC3/NDUFA10/NDUFB9/ATP5MC1/COX5B/NDUFB6/COX6A1/COX6C/UQCRH/COX8A/UQCRFS1/ATP5PB/NDUFS1/NDUFB3/UQCRC2/NDUFV1/NDUFA6/VDAC2/ATP5F1A/NDUFAB1/UBE2L3/COX7A2/VDAC1/UQCRHL/UQCRB/PARK7/NDUFA4/COX7B/COX4I1/CASP3/NDUFB7/NDUFS7/NDUFA9/NDUFB1/ATP5PD/NDUFS6/NDUFB2/NDUFA2/NDUFA5/SDHD/NDUFB4/NDUFA1/UQCR11…
KEGG_OXIDATIVE_PHOSPHORYLATION	KEGG_OXIDATIVE_PHOSPHORYLATION	116	0.546131480996899	1.6143	7.81262986013565e-08	1.78574e-06	1.29231471370665e-06	6752	tags=69%, list=35%, signal=45%	NDUFA8/UQCRC1/ATP5F1B/CYC1/ATP5F1C/COX7A2L/NDUFS2/SDHB/SDHC/COX10/COX5A/NDUFB5/ATP6V0A2/ATP5MC3/NDUFS3/ATP6V1E2/NDUFA10/NDUFB9/ATP5MC1/COX5B/COX15/NDUFB6/COX6A1/COX6C/ATP6V1G1/UQCRH/COX8A/UQCRFS1/ATP6V1C1/COX11/ATP5PB/NDUFS1/NDUFB3/UQCRC2/NDUFV1/NDUFA6/ATP5F1A/NDUFAB1/PPA2/COX7A2/ATP6AP1/PPA1/UQCRHL/UQCRB/NDUFA4/COX7B/COX4I1/NDUFB7/NDUFS7/COX17/NDUFA9/NDUFB1/ATP5PD/NDUFS6/NDUFB2/NDUFA2/NDUFA5/SDH…
KEGG_HUNTINGTONS_DISEASE	KEGG_HUNTINGTONS_DISEASE	172	0.534299746349915	1.60337	9.1473454621233e-10	2.92715e-08	2.11833263333382e-08	6410	tags=66%, list=34%, signal=44%	NDUFA8/SLC25A5/UQCRC1/ATP5F1B/CYC1/ATP5F1C/COX7A2L/POLR2D/NRF1/NDUFS2/SIN3A/SDHB/SDHC/COX5A/POLR2H/TFAM/NDUFB5/POLR2E/POLR2F/HDAC1/CYCS/TAF4/HDAC2/ATP5MC3/NDUFS3/VDAC3/NDUFA10/NDUFB9/POLR2B/POLR2G/ATP5MC1/TBPL1/SP1/COX5B/NDUFB6/CLTC/COX6A1/COX6C/UQCRH/COX8A/POLR2C/UQCRFS1/HIP1/CLTA/AP2M1/ATP5PB/NDUFS1/NDUFB3/UQCRC2/SOD1/NDUFV1/NDUFA6/CREB3L4/VDAC2/DNAL4/ATP5F1A/BAX/NDUFAB1/POLR2K/COX7A2/VDAC1/RES…
KEGG_PENTOSE_PHOSPHATE_PATHWAY	KEGG_PENTOSE_PHOSPHATE_PATHWAY	27	0.605754316295413	1.59738	0.00173570018455983	0.00895845	0.00648309067237969	5034	tags=59%, list=26%, signal=44%	TKT/GPI/RPIA/TALDO1/PFKP/G6PD/PGD/RPE/PRPS2/PRPS1/DERA/PFKM/ALDOA/RPEL1/ALDOC/PFKL
KEGG_GLYCOSYLPHOSPHATIDYLINOSITOL_GPI_ANCHOR_BIOSYNTHESIS	KEGG_GLYCOSYLPHOSPHATIDYLINOSITOL_GPI_ANCHOR_BIOSYNTHESIS	24	0.601516682034117	1.5612	0.00267793367923089	0.0133897	0.0096898916024802	4141	tags=67%, list=22%, signal=52%	DPM2/PIGW/PIGF/PIGU/PIGO/GPAA1/PIGS/PIGX/PIGM/PIGV/PIGQ/PIGC/PIGH/PGAP1/PIGT/PIGB
KEGG_N_GLYCAN_BIOSYNTHESIS	KEGG_N_GLYCAN_BIOSYNTHESIS	46	0.551623743051004	1.54147	0.000823006301362562	0.00454072	0.00328605056805379	5197	tags=59%, list=27%, signal=43%	DOLPP1/DPM2/MAN1B1/RFT1/ALG2/ALG3/MOGS/GANAB/ALG8/ALG10/RPN1/ALG6/B4GALT3/DPM1/DDOST/STT3B/ALG12/MGAT5/ALG1/RPN2/MAN2A2/B4GALT2/MGAT2/DAD1/STT3A/MGAT4B/ALG5
KEGG_OOCYTE_MEIOSIS	KEGG_OOCYTE_MEIOSIS	112	0.518282979459888	1.52881	3.45662444348628e-06	3.35072e-05	2.42486675106556e-05	3446	tags=41%, list=18%, signal=34%	CDK1/BUB1/CDC26/ANAPC2/CCNB1/MAD2L1/CCNB2/AURKA/PLK1/CDC25C/CDC20/SGO1/FBXO5/CDK2/PKMYT1/ANAPC1/PTTG1/ESPL1/CCNE2/ANAPC5/ADCY3/PPP1CC/PRKX/ANAPC7/YWHAE/CDC23/ANAPC11/CUL1/SMC3/YWHAG/SMC1A/PPP2R5D/CALM2/PPP3R1/YWHAQ/CDC27/PPP2R5A/ITPR3/CCNE1/PPP2R5E/CALM1/MAP2K1/YWHAB/YWHAH/PPP1CA/MAPK1
KEGG_RIBOSOME	KEGG_RIBOSOME	87	0.514102451947965	1.49565	0.000103217711537115	0.000694361	0.0005024981526489	8964	tags=92%, list=47%, signal=49%	RPL7A/RSL24D1/MRPL13/RPS17/RPL30/RPL12/RPL4/RPL35/RPL8/RPL7/RPL6/RPL26L1/RPS3/RPL41/RPSA/RPL23/RPLP0/RPL10A/RPS7/RPL23A/RPS21/RPL27/RPL19/RPS4X/RPS27A/RPL35A/RPS24/RPL37A/RPS23/RPS29/RPL15/RPS16/RPS2/RPL31/RPS19/RPS18/RPL5/RPS5/RPLP1/RPL22/RPL29/RPL3/RPL38/RPL14/RPS6/RPL26/RPS3A/RPS27/RPS8/RPL18/RPS26/RPL17/RPS20/RPL22L1/RPL3L/RPL36AL/RPL21/RPL37/RPL39/RPS15/RPL18A/RPL11/RPS10/RPS12/RPS28/RPS9/RP…
KEGG_PENTOSE_AND_GLUCURONATE_INTERCONVERSIONS	KEGG_PENTOSE_AND_GLUCURONATE_INTERCONVERSIONS	28	0.559397447362638	1.48449	0.00813420908546506	0.037185	0.0269101653955235	4765	tags=50%, list=25%, signal=38%	RPE/UGDH/UGT1A1/DCXR/UGT1A3/UGT1A6/UGT1A5/UGT1A4/AKR1B1/UGT1A7/XYLB/GUSB/UGP2/RPEL1
KEGG_PORPHYRIN_AND_CHLOROPHYLL_METABOLISM	KEGG_PORPHYRIN_AND_CHLOROPHYLL_METABOLISM	41	0.535299712963638	1.48338	0.00414782590657044	0.0201107	0.0145537751107735	4230	tags=46%, list=22%, signal=36%	MMAB/EPRS1/COX10/HMBS/ALAD/COX15/EARS2/UGT1A1/CPOX/UGT1A3/UGT1A6/ALAS1/UROS/UGT1A5/UGT1A4/FECH/UGT1A7/GUSB/FTH1
KEGG_ALZHEIMERS_DISEASE	KEGG_ALZHEIMERS_DISEASE	157	0.494139061406175	1.47602	4.4587973356074e-06	3.75478e-05	2.71727261449758e-05	6468	tags=59%, list=34%, signal=39%	NDUFA8/UQCRC1/ATP5F1B/CYC1/ATP5F1C/COX7A2L/NDUFS2/NAE1/SDHB/SDHC/COX5A/BID/APH1A/NDUFB5/CYCS/ATP5MC3/NDUFS3/NDUFA10/NDUFB9/ATP5MC1/COX5B/NDUFB6/ATP2A2/COX6A1/GAPDH/COX6C/CDK5/UQCRH/COX8A/CALM2/UQCRFS1/PPP3R1/ATP5PB/NDUFS1/NDUFB3/UQCRC2/NDUFV1/NDUFA6/IDE/ATP5F1A/NDUFAB1/ITPR3/COX7A2/CALM1/UQCRHL/UQCRB/ADAM10/MAPK1/GSK3B/NDUFA4/HSD17B10/COX7B/COX4I1/CASP3/NDUFB7/FADD/NDUFS7/NDUFA9/NDUFB1/ATP5PD/NDU…
KEGG_UBIQUITIN_MEDIATED_PROTEOLYSIS	KEGG_UBIQUITIN_MEDIATED_PROTEOLYSIS	133	0.489348121002741	1.45426	2.89051812184138e-05	0.00022023	0.000159376939048898	7238	tags=69%, list=38%, signal=43%	BRCA1/CDC26/ANAPC2/UBE2C/PRPF19/CDC20/UBE2S/UBE3C/TRIM37/SAE1/ANAPC1/ANAPC5/KEAP1/UBE2Q1/HERC2/UBE2N/UBE3A/ANAPC7/CUL2/PIAS4/SKP2/DDB1/CDC23/UBE2O/ANAPC11/CUL1/CUL4A/COP1/TRIM32/UBE2A/FZR1/UBA2/UBE2Z/ELOC/CDC27/UBR5/FANCL/UBE2L3/VHL/UBE2D2/BIRC6/PPIL2/DDB2/UBA3/CUL3/UBE2R2/UBE3B/UBE4B/HUWE1/UBA1/RNF7/UBE2H/UBE2J2/WWP1/UBOX5/SMURF2/WWP2/CDC34/FBXW8/UBE2W/UBE2D4/UBE2M/SKP1/STUB1/CDC16/CBL/ERCC8/XIA…
KEGG_PURINE_METABOLISM	KEGG_PURINE_METABOLISM	158	0.486291813069153	1.45287	3.56014527542807e-06	3.35072e-05	2.42486675106556e-05	5151	tags=44%, list=27%, signal=33%	POLE3/IMPDH1/PAICS/POLE2/RRM2/POLR1A/RRM1/POLD2/PRIM1/POLE/PFAS/GART/PNPT1/POLR2D/GMPS/ADSS2/ADCY3/PRIM2/HPRT1/NUDT5/PPAT/POLR2H/POLD1/POLR1B/POLA2/ATIC/POLR2E/POLR2F/NUDT2/IMPDH2/POLA1/POLR2B/POLR2G/POLR3K/DCK/ITPA/POLR3A/DGUOK/POLR2C/POLR1E/NME6/POLR3F/POLD3/NME2/NT5C/AK2/PRUNE1/PRPS2/POLR3H/POLR2K/ADK/ENTPD2/POLR1D/POLR3C/PRPS1/PKM/PDE6D/ADSL/POLE4/ENTPD6/AK7/NT5M/POLR3D/POLR2A/GMPR2/NME1/POLR…
KEGG_PROGESTERONE_MEDIATED_OOCYTE_MATURATION	KEGG_PROGESTERONE_MEDIATED_OOCYTE_MATURATION	85	0.468437635074196	1.36161	0.00464763028332698	0.0218712	0.0158278430701538	3446	tags=35%, list=18%, signal=29%	CDK1/BUB1/CDC26/ANAPC2/CCNA2/CDC25A/CCNB1/MAD2L1/CCNB2/PLK1/CDC25C/HSP90AA1/CDK2/PKMYT1/ANAPC1/AKT1/ANAPC5/ADCY3/PRKX/CDC25B/ANAPC7/CDC23/ANAPC11/FZR1/HSP90AB1/CDC27/MAP2K1/MAPK9/MAPK13/MAPK1
KEGG_ASTHMA	KEGG_ASTHMA	28	-0.775288	-3.50992	1e-10	4e-09	2.89473684210526e-09	1014	tags=79%, list=5%, signal=74%	RNASE3/IL10/HLA-DQA2/IL13/IL4/IL5/PRG2/CD40LG/CD40/HLA-DOA/HLA-DMB/HLA-DQA1/HLA-DMA/HLA-DQB1/HLA-DPA1/MS4A2/HLA-DRB1/HLA-DRA/HLA-DPB1/HLA-DOB/HLA-DRB5/FCER1A

## Sheet: Table S9
ADORA2B IC50↓ Drugs	SAPCD2 IC50↓ Drugs			ADORA2B IC50↑ Drugs	SAPCD2 IC50↑ Drugs
A.770041	A.770041			RO.3306	Salubrinal
AICAR	AKT.inhibitor.VIII			Salubrinal	SB590885
AKT.inhibitor.VIII	ATRA			SB590885	WH.4.023
AP.24534	AZD8055			WH.4.023	NVP.BEZ235
AUY922	BAY.61.3606			NVP.BEZ235	Paclitaxel
Axitinib	Bexarotene			Paclitaxel	PD.0332991
AZD.2281	BIBW2992			PD.0332991	CCT018159
AZD7762	Bicalutamide			PF.4708671	Docetaxel
AZD8055	BIRB.0796			QS11	Metformin
BAY.61.3606	Bleomycin			BMS.754807	ABT.888
BI.2536	BMS.509744			Cisplatin	AZD6482
BIBW2992	BMS.536924			Elesclomol	BMS.754807
Bicalutamide	Bortezomib			MG.132
BIRB.0796	Bosutinib			Nilotinib
Bleomycin	CCT007093			ABT.888
Bryostatin.1	CEP.701			AG.014699
BX.795	CGP.60474			AZD.0530
CCT007093	CMK			AZD6482
CEP.701	Cyclopamine			BMS.708163
CGP.082996	Cytarabine
CGP.60474	Dasatinib
CHIR.99021	Doxorubicin
CMK	EHT.1864
Cyclopamine	Embelin
Cytarabine	Erlotinib
Dasatinib	Etoposide
DMOG	FH535
Doxorubicin	GNF.2
EHT.1864	GW.441756
Embelin	GW843682X
Epothilone.B	Imatinib
Erlotinib	KIN001.135
Etoposide	KU.55933
FH535	Mitomycin.C
GDC.0449	MK.2206
Gemcitabine	MS.275
GNF.2	NU.7441
GSK.650394	Obatoclax.Mesylate
GSK269962A	OSI.906
GW.441756	PAC.1
GW843682X	Parthenolide
Imatinib	Pazopanib
IPA.3	PD.0325901
JNK.9L	PF.02341066
JNK.Inhibitor.VIII	PF.562271
JW.7.52.1	Rapamycin
KU.55933	RDEA119
Lapatinib	S.Trityl.L.cysteine
Lenalidomide	SB.216763
Mitomycin.C	SL.0101.1
MS.275	Sunitinib
NU.7441	Tipifarnib
NVP.TAE684	TW.37
OSI.906	Vinblastine
Parthenolide	Vinorelbine
PD.0325901	Vorinostat
PF.02341066	VX.680
PHA.665752	VX.702
PLX4720	X
Pyrimethamine	X681640
Rapamycin	Z.LLNle.CHO
RDEA119
Roscovitine
SB.216763
SL.0101.1
Sorafenib
Sunitinib
Tipifarnib
TW.37
Vinblastine
Vinorelbine
Vorinostat
VX.702
WO2009093972
X
X17.AAG
X681640
XMD8.85
Z.LLNle.CHO

## Sheet: Table S10
gene_symbol	SNP	F
CPED1	rs10098310	34.8415210081463
CPED1	rs141094656	37.6040769262049
CPED1	rs17142891	32.9142689687216
CPED1	rs17143147	445.23501771682
CPED1	rs2707497	72.1746305317819
CPED1	rs62472321	64.6978084446854
CPED1	rs6956237	3881.53839823099
COLEC12	rs10165200	58.8005635852744
COLEC12	rs10885396	46.1510817750289
COLEC12	rs11875619	179.785483885589
COLEC12	rs13062095	40.6315529525666
COLEC12	rs2155545	544.696346777526
COLEC12	rs9958182	67.1049537954533
COLEC12	rs9964715	61.6155264465922
CDH2	rs10413698	27.3389777748725
CDH2	rs10838725	40.2752316080414
CDH2	rs10971930	39.8917705189856
CDH2	rs115427247	24.3442262239633
CDH2	rs117269593	32.6690020656445
CDH2	rs12454769	1426.94264392727
CDH2	rs13708	29.194713670524
CDH2	rs141094656	43.3200915848774
CDH2	rs1822424	249.718047497246
CDH2	rs2227901	127.973490584975
CDH2	rs28498283	53.213137617636
CDH2	rs4325427	25.6789052948175
CDH2	rs5751077	34.5252609554046
CDH2	rs79755767	66.7733373692486
CDH2	rs9675957	246.752040135779
ITGB3	rs1050316	48.8519839662678
ITGB3	rs10512472	302.54382761335
ITGB3	rs10876550	157.294392776229
ITGB3	rs11082304	49.8793184236778
ITGB3	rs114694170	32.7296326477485
ITGB3	rs11553699	90.9427008795197
ITGB3	rs13042885	28.9057901687544
ITGB3	rs1354034	1913.74178284731
ITGB3	rs2950390	50.1276972989532
ITGB3	rs4670221	24.666480566005
ITGB3	rs505404	179.90598014414
ITGB3	rs7210182	148.792701032353
ITGB3	rs73316435	43.6169064472089
CD4	rs1050629	133.003489672179
CD4	rs2524054	38.2626561140459
CD4	rs3774937	28.9889949780658
CD4	rs7296859	756.450812437999
SLC8A1	rs106706	25.7092223912295
SLC8A1	rs11678256	171.355321441605
SLC8A1	rs12264390	31.4093441235457
SLC8A1	rs149007767	50.702826234763
SLC8A1	rs17025867	62.6630274166279
SLC8A1	rs2594836	27.0353056152037
SLC8A1	rs55742439	812.270162622386
SLC8A1	rs56330463	30.3329112940471
KMO	rs10821936	30.4849538006492
KMO	rs12139931	406.821372203372
KMO	rs34794906	51.483789382581
KMO	rs3540	26.0032052560706
KMO	rs3819976	677.558111483051
KMO	rs4810485	42.0433412702725
RUNDC3B	rs111815979	253.007480676818
RUNDC3B	rs141458195	132.169093387701
RUNDC3B	rs142239854	90.5427632551862
FCGR3A	rs112732063	35.6454796472129
FCGR3A	rs114169903	103.262169361834
FCGR3A	rs55964795	24.2087424855746
KANK3	rs112992332	179.087936535907
KANK3	rs11669559	38.7126448139094
KANK3	rs7127307	31.1319447875128
PTGDR2	rs1131896	26.4566596108184
PTGDR2	rs12440045	24.3511572092755
PTGDR2	rs530963	162.107599782581
PTGDR2	rs56399423	30.4214440030122
E2F2	rs114352248	56.0587700918268
E2F2	rs11587735	33.0340408684668
E2F2	rs1172130	43.0770096076863
E2F2	rs117565673	26.0158924906486
E2F2	rs117963839	74.4303231154594
E2F2	rs11886868	24.8285332928775
E2F2	rs12212092	40.7944528081871
E2F2	rs1354034	37.1415407103259
E2F2	rs16989695	35.8652196590119
E2F2	rs35033748	38.7351579229127
E2F2	rs6592965	142.900355933063
E2F2	rs8073060	96.4390992067999
E2F2	rs855791	33.8234497089598
E2F2	rs9944715	47.927811149833
POU5F1	rs11507945	1392.1320556024
POU5F1	rs148571474	30.0331152675537
POU5F1	rs2523842	55.7768917558213
SAPCD2	rs11672983	24.7868504292246
SAPCD2	rs141094656	39.2778913907038
SAPCD2	rs6560665	250.149928997471
SAPCD2	rs884112	42.9060336770873
ITGA1	rs11750032	104.474836743481
ITGA1	rs164651	1113.49610182481
ITGA1	rs2447869	414.826439345704
ITGA1	rs252040	42.5517502811013
ITGA1	rs35979828	29.4924042913133
ITGA1	rs56388170	24.6595379937009
PDK4	rs117629564	79.2187117922255
PDK4	rs12704801	449.227671422461
PDK4	rs142272045	49.0065271208786
PDK4	rs4253772	83.6111671001243
GATA1	rs12974711	25.9564482840477
GATA1	rs225245	108.142724492379
GATA1	rs4895441	53.4263
GATA1	rs58141407	26.6943053734712
GATA1	rs6014993	24.9797676446347
GATA1	rs6084653	54.3110483172539
GATA1	rs668887	42.5794374890566
ADORA2B	rs13333054	24.459975481922
ADORA2B	rs146194846	31.2250422172851
ADORA2B	rs2324082	1605.07746884954
ADORA2B	rs35540454	49.7412289346059
C11orf21	rs144437254	34.3575508961112
C11orf21	rs16928079	330.828246104164
C11orf21	rs187998805	100.309696547051
C11orf21	rs2651826	1570.77775759389
C11orf21	rs74048187	31.8646093334557
SNPH	rs17717581	29.8453573749806
SNPH	rs7261624	1491.23157813056
SNPH	rs79043748	54.9550825821853
HRAS	rs1870726	723.066743192895
HRAS	rs61876744	38.4683298502562
HRAS	rs7942030	72.8476961569883
H2AZ1	rs2276939	522.981454782506
H2AZ1	rs2718686	25.0046660174807
H2AZ1	rs72686236	36.9746359023968
ADGRE1	rs2293889	133.986942742289
ADGRE1	rs2967643	36.6943501877601
ADGRE1	rs330877	1697.28620568363
ADGRE1	rs4328821	24.2847054976417
ADGRE1	rs466822	247.928578650854
ADGRE1	rs7252150	41.0275082068307
ADGRE1	rs8026803	25.9410242925932
ADGRE1	rs8102545	131.552870639364
FMO5	rs2354443	70.7376965522127
FMO5	rs4950386	332.350650723672
FMO5	rs6593794	30.0629646294131
EBF1	rs3117098	32.7222236267579
EBF1	rs6074022	26.8193753723286
EBF1	rs6502555	27.5700063810003
EBF1	rs653178	39.9382450043807
EBF1	rs7210990	31.5406032395075
EBF1	rs7708076	32.4241570275889
EBF1	rs8067378	58.7872311363377
LILRB1	rs34207530	34.9227405605617
LILRB1	rs74862829	619.876264383644
LILRB1	rs75709404	1492.21989155465
LILRB1	rs8105795	113.949733492949

[truncated: 2 more sheets: Table S11, Table S12]
