# Supplementary material for: Histone chaperone-based stratification combined with two-sample Mendelian randomization identifies ADORA2B and SAPCD2 as prognostic biomarkers in esophageal cancer
Source: Front Oncol. 2026 Apr 13;16:1764927. doi: 10.3389/fonc.2026.1764927 (PMC13111002; doi:10.3389/fonc.2026.1764927)
Supplement: Supplementary Figure 1 — Prognostic HCRGs, HCRG-based clustering, clinicopathologic distributions, and KEGG enrichment. (A) Univariate Cox regression identifies eight prognosis-related hub HCRGs in TCGA-ESCA (p < 0.20). (B) Heatmap of hub HCRG expression with sample clustering and clinical annotations. (C) Distribution of clinicopathologic features across the two clusters (χ²/Fisher’s exact tests). (D) KEGG enrichment of the 1,742 common DEGs (see Supplementary Table 4 for full results). [file DataSheet1.zip]

Archive with 23 entries (22 files):
- SupplementaryFigures_0208/
- SupplementaryFigures_0208/Fig. S11.pdf
- __MACOSX/SupplementaryFigures_0208/._Fig. S11.pdf
- SupplementaryFigures_0208/Fig. S10.pdf
- __MACOSX/SupplementaryFigures_0208/._Fig. S10.pdf
- SupplementaryFigures_0208/Fig. S5.pdf
- __MACOSX/SupplementaryFigures_0208/._Fig. S5.pdf
- SupplementaryFigures_0208/Fig. S4.pdf
- __MACOSX/SupplementaryFigures_0208/._Fig. S4.pdf
- SupplementaryFigures_0208/Fig. S6.pdf
- __MACOSX/SupplementaryFigures_0208/._Fig. S6.pdf
- SupplementaryFigures_0208/Fig. S7.pdf
- __MACOSX/SupplementaryFigures_0208/._Fig. S7.pdf
- SupplementaryFigures_0208/Fig. S3.pdf
- __MACOSX/SupplementaryFigures_0208/._Fig. S3.pdf
- SupplementaryFigures_0208/Fig. S2.pdf
- __MACOSX/SupplementaryFigures_0208/._Fig. S2.pdf
- SupplementaryFigures_0208/Fig. S1.pdf
- __MACOSX/SupplementaryFigures_0208/._Fig. S1.pdf
- SupplementaryFigures_0208/Fig. S9.pdf
- __MACOSX/SupplementaryFigures_0208/._Fig. S9.pdf
- SupplementaryFigures_0208/Fig. S8.pdf
- __MACOSX/SupplementaryFigures_0208/._Fig. S8.pdf
